# Supplementary material for: Structural determinants of dynamic fluctuations between segregation and integration on the human connectome
Source: Commun Biol. 2020 Oct 23;3:606. doi: 10.1038/s42003-020-01331-3 (PMC7584581; doi:10.1038/s42003-020-01331-3)
Supplement: Supplementary file 4 — Supplementary Data 1 [file 42003_2020_1331_MOESM4_ESM.xlsx]

## Sheet: Sheet1
Fig. 1
Structural connectivity weight matrix
	0	0	0	0	0.027278	0	0	0	0	0.15248	0.018941	0.023953	0.13487	0.002621	0	0	0	0	0	0	0	0	0	0	0	0	0	0	0	0	0	0	0	0	0	0	0	0	0	0	0	0	0	0	0	0	0	0.0072462	0
	0	0	0.0032554	0	0.0025612	0.0076085	0.017117	0.0029022	0.093312	0	0	0.057384	0	0.0015128	0	0	0	0	0	0.00182	0	0	0	0.022491	0	0	0	0	0	0	0	0	0	0	0	0	0	0	0	0.083713	0	0	0	0	0	0	0.0011813	0	0
	0	0.0032554	0	0.043249	0.063502	0	0.006305	0.29116	0	0	0	0.023773	0	0.11502	0	0	0	0	0	0	0	0	0	0	0	0	0	0	0	0	0	0	0	0	0	0	0	0	0	0.0073499	0	0	0	0	0	0	0	0	0
	0	0	0.043249	0	0	0.0070761	0.020376	0.052467	0	0	0	0.0018895	0	0.029929	0	0	0.063633	0.0080029	0	0.063037	0.029178	0	0	0.0024098	0.011692	0	0	0	0	0.0025643	0.00066391	0	0	0	0	0	0	0	0	0.0034506	0	0.0020275	0	0	0	0.00054235	0	0	0
	0.027278	0.0025612	0.063502	0	0	0	0.029133	0.078594	0	0.067307	0.018895	0.075222	0.012822	0.010813	0	0	0	0	0	0	0	0	0	0	0	0	0	0	0	0	0	0	0	0	0	0	0	0	0	0.0026462	0	0	0	0	0	0	0	0.0026788	0
	0	0.0076085	0	0.0070761	0	0	0.040965	0	0.039525	0	0	0	0	0.0078251	0	0	0.023004	0	0	0.0081106	0	0.0056779	0	0.015982	0.012063	0.0021908	0	0.0055055	0	0.017667	0.00892	0	0	0	0	0	0	0	0	0.0019308	0	0.0057438	0	0	0	0.0079523	0.0081083	0.0032898	0
	0	0.017117	0.006305	0.020376	0.029133	0.040965	0	0.029195	0.025156	0	0	0.018994	0	0.0061603	0	0	0.01099	0	0	0.0028143	0	0	0	0	0	0	0	0.0019912	0	0	0	0	0	0	0	0	0	0	0	0.0043975	0	0	0	0	0	0	0.0013188	0	0
	0	0.0029022	0.29116	0.052467	0.078594	0	0.029195	0	0	0	0	0.023823	0	0.038685	0	0	0.0031607	0	0	0	0	0	0	0	0	0	0	0	0	0	0.00063335	0	0	0	0	0	0	0	0	0.0076794	0	0	0	0	0	0	0	0	0
	0	0.093312	0	0	0	0.039525	0.025156	0	0	0	0	0.0092692	0	0.0027948	0	0	0	0	0	0.0033507	0	0	0	0.037156	0	0	0	0.0012546	0	0.0055682	0	0	0	0	0	0	0	0	0	0.009783	0	0.0012816	0	0	0	0	0.0037774	0	0
	0.15248	0	0	0	0.067307	0	0	0	0	0	0.057388	0.016807	0.046987	0	0	0	0	0	0	0	0	0	0	0	0	0	0	0	0	0	0	0.0023927	0	0	0	0	0	0	0	0	0	0	0	0	0	0	0	0.0042583	0
	0.018941	0	0	0	0.018895	0	0	0	0	0.057388	0	0.051379	0.0081735	0	0	0	0	0	0	0	0	0	0	0	0	0	0	0	0	0	0	0	0	0	0	0	0	0.068468	0.030921	0	0	0	0	0	0	0	0	0	0
	0.023953	0.057384	0.023773	0.0018895	0.075222	0	0.018994	0.023823	0.0092692	0.016807	0.051379	0	0.01116	0.0053924	0	0	0	0	0	0	0	0	0	0	0	0	0	0	0	0	0	0	0	0	0	0	0	0	0.012755	0.093574	0	0	0	0	0	0	0	0.0015454	0
	0.13487	0	0	0	0.012822	0	0	0	0	0.046987	0.0081735	0.01116	0	0	0	0	0	0	0	0	0	0	0	0	0	0	0	0	0	0	0	0	0	0	0	0	0	0	0	0	0	0	0	0	0	0	0	0.024998	0
	0.002621	0.0015128	0.11502	0.029929	0.010813	0.0078251	0.0061603	0.038685	0.0027948	0	0	0.0053924	0	0	0	0	0.0023823	0.0046801	0	0.03324	0	0.004965	0.020631	0.0023589	0.0024225	0.0084871	0	0.037607	0	0	0.0021452	0	0	0	0	0	0	0	0	0.0030457	0	0.030989	0	0	0	0	0.012757	0.011192	0
	0	0	0	0	0	0	0	0	0	0	0	0	0	0	0	0	0	0.0064105	0.023528	0	0	0	0	0	0	0	0.11231	0.021711	0.0044808	0	0	0	0	0	0	0	0.0044687	0	0	0	0.095156	0.021052	0	0.036766	0	0	0	0	0
	0	0	0	0	0	0	0	0	0	0	0	0	0	0	0	0	0	0	0.014785	0	0.0083821	0	0	0	0	0	0.008838	0	0.072808	0	0	0.01027	0.015048	0	0.095199	0.093094	0.061447	0.0078661	0	0	0	0	0	0.0085396	0	0	0	0	0.10311
	0	0	0	0.063633	0	0.023004	0.01099	0.0031607	0	0	0	0	0	0.0023823	0	0	0	0.01298	0	0.0048143	0.048681	0	0	0.0069507	0.069627	0	0	0.0028625	0	0	0	0	0	0	0	0	0	0	0	0.0063219	0	0.0033858	0	0	0	0	0.0011067	0	0
	0	0	0	0.0080029	0	0	0	0	0	0	0	0	0	0.0046801	0.0064105	0	0.01298	0	0.080862	0.0054239	0.033876	0.013508	0.0033433	0.026696	0.073969	0	0.068586	0.0087941	0.0015661	0.0056098	0.0049029	0	0	0	0	0	0	0	0.015469	0.11043	0	0.021017	0	0.0056273	0.0048582	0	0.0026795	0	0
	0	0	0	0	0	0	0	0	0	0	0	0	0	0	0.023528	0.014785	0	0.080862	0	0	0.020842	0.011251	0.004305	0	0.0023041	0	0.087349	0	0.0056031	0.0026733	0.0029096	0.015234	0.016224	0.0029363	0.014366	0.017871	0.0081549	0.041856	0.10834	0.051966	0	0.0092114	0	0.069275	0.005869	0	0.001031	0	0
	0	0.00182	0	0.063037	0	0.0081106	0.0028143	0	0.0033507	0	0	0	0	0.03324	0	0	0.0048143	0.0054239	0	0	0.074955	0	0.0017281	0.0041633	0.0047104	0	0.013594	0.05536	0.015541	0	0	0	0	0	0	0	0.010714	0	0	0.0018487	0	0	0	0.0074332	0	0	0	0	0
	0	0	0	0.029178	0	0	0	0	0	0	0	0	0	0	0	0.0083821	0.048681	0.033876	0.020842	0.074955	0	0.0045096	0.0020345	0	0.032894	0	0.095867	0.017599	0.016754	0	0.0017374	0	0	0	0	0.01325	0.021879	0	0	0	0	0.002391	0	0.01021	0	0	0	0	0.0025526
	0	0	0	0	0	0.0056779	0	0	0	0	0	0	0	0.004965	0	0	0	0.013508	0.011251	0	0.0045096	0	0.21411	0.009282	0.0045486	0.0078287	0.0027904	0.0012405	0.013076	0.030082	0.048881	0.032793	0.014932	0.022606	0.0083275	0	0.019725	0.016056	0.030342	0.020899	0	0.027383	0.025727	0	0.034111	0	0	0.00042185	0.016596
	0	0	0	0	0	0	0	0	0	0	0	0	0	0.020631	0	0	0	0.0033433	0.004305	0.0017281	0.0020345	0.21411	0	0.0036159	0	0.06096	0.0020323	0.0016426	0.04149	0.030904	0.058671	0.01623	0.008037	0.0047391	0.013506	0	0.013228	0.0076087	0.010687	0.0082385	0.0042923	0.013926	0.0063622	0	0.0041116	0	0.0043458	0.002484	0.012852
	0	0.022491	0	0.0024098	0	0.015982	0	0	0.037156	0	0	0	0	0.0023589	0	0	0.0069507	0.026696	0	0.0041633	0	0.009282	0.0036159	0	0.12169	0.0019144	0	0.0036692	0	0.010156	0.0056476	0	0	0	0	0	0	0	0	0.040267	0	0.006352	0	0	0	0.005058	0.0031719	0	0
	0	0	0	0.011692	0	0.012063	0	0	0	0	0	0	0	0.0024225	0	0	0.069627	0.073969	0.0023041	0.0047104	0.032894	0.0045486	0	0.12169	0	0	0.016278	0.0029585	0	0.0067526	0.0040703	0	0	0	0	0	0	0	0	0.01555	0	0.0043323	0	0	0	0	0.001829	0	0
	0	0	0	0	0	0.0021908	0	0	0	0	0	0	0	0.0084871	0	0	0	0	0	0	0	0.0078287	0.06096	0.0019144	0	0	0	0	0	0.069519	0.016183	0	0	0	0	0	0	0	0	0	0	0.0055038	0	0	0	0	0.042881	0.0064787	0
	0	0	0	0	0	0	0	0	0	0	0	0	0	0	0.11231	0.008838	0	0.068586	0.087349	0.013594	0.095867	0.0027904	0.0020323	0	0.016278	0	0	0.05261	0.021232	0	0	0	0	0	0	0.012434	0.02987	0	0	0	0.032412	0.0053123	0.0040019	0.063193	0	0	0	0	0.0063696
	0	0	0	0	0	0.0055055	0.0019912	0	0.0012546	0	0	0	0	0.037607	0.021711	0	0.0028625	0.0087941	0	0.05536	0.017599	0.0012405	0.0016426	0.0036692	0.0029585	0	0.05261	0	0.011095	0	0	0	0	0	0	0	0.0093664	0	0	0.0040508	0.019305	0.049763	0.0020208	0.010999	0	0	0.0021458	0	0
	0	0	0	0	0	0	0	0	0	0	0	0	0	0	0.0044808	0.072808	0	0.0015661	0.0056031	0.015541	0.016754	0.013076	0.04149	0	0	0	0.021232	0.011095	0	0	0.075618	0.0055774	0.0038913	0	0.0021533	0	0.14973	0.0026328	0	0	0.012747	0.0058422	0.0016056	0.0030151	0	0	0	0	0.038462
	0	0	0	0.0025643	0	0.017667	0	0	0.0055682	0	0	0	0	0	0	0	0	0.0056098	0.0026733	0	0	0.030082	0.030904	0.010156	0.0067526	0.069519	0	0	0	0	0.077401	0	0	0	0	0	0	0.0011296	0.0038893	0.0065695	0	0.0083364	0	0	0	0	0.032948	0	0
	0	0	0	0.00066391	0	0.00892	0	0.00063335	0	0	0	0	0	0.0021452	0	0	0	0.0049029	0.0029096	0	0.0017374	0.048881	0.058671	0.0056476	0.0040703	0.016183	0	0	0.075618	0.077401	0	0.002767	0.0038884	0	0	0	0	0.0015226	0.0033189	0.0053132	0	0	0	0	0	0	0	0	0.012563
	0	0	0	0	0	0	0	0	0	0.0023927	0	0	0	0	0	0.01027	0	0	0.015234	0	0	0.032793	0.01623	0	0	0	0	0	0.0055774	0	0.002767	0	0.059858	0	0.094162	0	0	0.069161	0	0	0	0	0	0	0	0	0	0	0
	0	0	0	0	0	0	0	0	0	0	0	0	0	0	0	0.015048	0	0	0.016224	0	0	0.014932	0.008037	0	0	0	0	0	0.0038913	0	0.0038884	0.059858	0	0.079277	0.12817	0.049496	0	0.045156	0	0	0	0	0.013029	0.020786	0	0	0	0	0
	0	0	0	0	0	0	0	0	0	0	0	0	0	0	0	0	0	0	0.0029363	0	0	0.022606	0.0047391	0	0	0	0	0	0	0	0	0	0.079277	0	0.0072265	0.046785	0.061244	0.013213	0	0	0.0035575	0.0040361	0.094098	0.027176	0.010352	0	0	0	0
	0	0	0	0	0	0	0	0	0	0	0	0	0	0	0	0.095199	0	0	0.014366	0	0	0.0083275	0.013506	0	0	0	0	0	0.0021533	0	0	0.094162	0.12817	0.0072265	0	0.080904	0	0.0079133	0	0	0	0	0	0.008013	0	0	0	0	0
	0	0	0	0	0	0	0	0	0	0	0	0	0	0	0	0.093094	0	0	0.017871	0	0.01325	0	0	0	0	0	0.012434	0	0	0	0	0	0.049496	0.046785	0.080904	0	0.074515	0	0	0	0	0	0	0.018709	0	0	0	0	0.012274
	0	0	0	0	0	0	0	0	0	0	0	0	0	0	0.0044687	0.061447	0	0	0.0081549	0.010714	0.021879	0.019725	0.013228	0	0	0	0.02987	0.0093664	0.14973	0	0	0	0	0.061244	0	0.074515	0	0	0	0	0.0094858	0.0077706	0.025381	0.055328	0	0	0	0	0.015684
	0	0	0	0	0	0	0	0	0	0	0.068468	0	0	0	0	0.0078661	0	0	0.041856	0	0	0.016056	0.0076087	0	0	0	0	0	0.0026328	0.0011296	0.0015226	0.069161	0.045156	0.013213	0.0079133	0	0	0	0.10412	0	0	0	0.011434	0.063251	0	0	0	0	0
	0	0	0	0	0	0	0	0	0	0	0.030921	0.012755	0	0	0	0	0	0.015469	0.10834	0	0	0.030342	0.010687	0	0	0	0	0	0	0.0038893	0.0033189	0	0	0	0	0	0	0.10412	0	0.066842	0	0.015248	0	0.022477	0.017097	0	0	0	0
	0	0.083713	0.0073499	0.0034506	0.0026462	0.0019308	0.0043975	0.0076794	0.009783	0	0	0.093574	0	0.0030457	0	0	0.0063219	0.11043	0.051966	0.0018487	0	0.020899	0.0082385	0.040267	0.01555	0	0	0.0040508	0	0.0065695	0.0053132	0	0	0	0	0	0	0	0.066842	0	0	0.016577	0	0	0.0092096	0.0017328	0.001391	0	0.0028913
	0	0	0	0	0	0	0	0	0	0	0	0	0	0	0.095156	0	0	0	0	0	0	0	0.0042923	0	0	0	0.032412	0.019305	0.012747	0	0	0	0	0.0035575	0	0	0.0094858	0	0	0	0	0.060819	0.058987	0.053506	0.035339	0	0	0	0
	0	0	0	0.0020275	0	0.0057438	0	0	0.0012816	0	0	0	0	0.030989	0.021052	0	0.0033858	0.021017	0.0092114	0	0.002391	0.027383	0.013926	0.006352	0.0043323	0.0055038	0.0053123	0.049763	0.0058422	0.0083364	0	0	0	0.0040361	0	0	0.0077706	0	0.015248	0.016577	0.060819	0	0.0050308	0.0023744	0.079178	0	0.0064685	0.0033188	0
	0	0	0	0	0	0	0	0	0	0	0	0	0	0	0	0	0	0	0	0	0	0.025727	0.0063622	0	0	0	0.0040019	0.0020208	0.0016056	0	0	0	0.013029	0.094098	0	0	0.025381	0.011434	0	0	0.058987	0.0050308	0	0.077751	0.024399	0	0	0	0
	0	0	0	0	0	0	0	0	0	0	0	0	0	0	0.036766	0.0085396	0	0.0056273	0.069275	0.0074332	0.01021	0	0	0	0	0	0.063193	0.010999	0.0030151	0	0	0	0.020786	0.027176	0.008013	0.018709	0.055328	0.063251	0.022477	0	0.053506	0.0023744	0.077751	0	0	0	0	0	0
	0	0	0	0	0	0	0	0	0	0	0	0	0	0	0	0	0	0.0048582	0.005869	0	0	0.034111	0.0041116	0	0	0	0	0	0	0	0	0	0	0.010352	0	0	0	0	0.017097	0.0092096	0.035339	0.079178	0.024399	0	0	0	0	0	0
	0	0	0	0.00054235	0	0.0079523	0	0	0	0	0	0	0	0	0	0	0	0	0	0	0	0	0	0.005058	0	0	0	0	0	0	0	0	0	0	0	0	0	0	0	0.0017328	0	0	0	0	0	0	0.030424	0.12381	0
	0	0.0011813	0	0	0	0.0081083	0.0013188	0	0.0037774	0	0	0	0	0.012757	0	0	0.0011067	0.0026795	0.001031	0	0	0	0.0043458	0.0031719	0.001829	0.042881	0	0.0021458	0	0.032948	0	0	0	0	0	0	0	0	0	0.001391	0	0.0064685	0	0	0	0.030424	0	0.051098	0
	0.0072462	0	0	0	0.0026788	0.0032898	0	0	0	0.0042583	0	0.0015454	0.024998	0.011192	0	0	0	0	0	0	0	0.00042185	0.002484	0	0	0.0064787	0	0	0	0	0	0	0	0	0	0	0	0	0	0	0	0.0033188	0	0	0	0.12381	0.051098	0	0
	0	0	0	0	0	0	0	0	0	0	0	0	0	0	0	0.10311	0	0	0	0	0.0025526	0.016596	0.012852	0	0	0	0.0063696	0	0.038462	0	0.012563	0	0	0	0	0.012274	0.015684	0	0	0.0028913	0	0	0	0	0	0	0	0	0
	0	0	0	0	0	0	0	0	0	0	0	0	0	0	0	0.014842	0	0.0025548	0.0012957	0	0	0.011224	0	0.0014177	0.00076858	0	0	0	0	0	0.028667	0.0017099	0	0	0	0	0	0	0.0018046	0.0012407	0	0	0	0	0	0	0	0	0.14468
	0	0.0011703	0.0014709	0.0009423	0	0.010132	0	0	0.0034215	0	0	0	0	0.0040775	0	0	0.0017718	0.0040889	0.0016374	0.00037254	0.00085501	0.011354	0.0056004	0.0063399	0.0044417	0.0084472	0	0	0	0.065048	0.020637	0.0012356	0	0	0	0	0	0.0013982	0.0023528	0.0041916	0	0.004321	0	0	0	0.071753	0.046524	0	0.019606
	0.024878	0	0.0021905	0.00017397	0.00896	0.0030707	0	0	0	0.012513	0.006741	0.013065	0.036834	0	0	0	0	0.0011959	0	0	0	0.0077595	0	0.0024236	0	0	0	0	0	0.0044544	0.0055053	0	0	0	0	0	0	0	0.00090868	0.0018898	0	0	0	0	0	0.049089	0	0.021027	0
	0.034036	0	0	0.00046231	0.0055732	0	0	0	0	0.0063107	0.0063552	0.0090799	0	0	0	0	0	0.0017702	0.002089	0.0016071	0.0010819	0.028358	0.01363	0.0045223	0	0	0	0	0.014794	0	0.0070112	0.0034011	0	0	0	0	0	0.0015166	0.0030375	0.0035993	0	0	0	0	0	0	0	0	0.016785
	0.0073805	0	0	0	0.0025073	0	0	0	0	0	0.0038834	0.0041874	0	0	0	0.085981	0	0	0.0009481	0	0.00084188	0.028385	0.015808	0	0	0	0	0	0.082423	0	0.0045775	0.0029349	0.0021573	0	0	0	0.012382	0.0015678	0.0027842	0.0023022	0	0	0	0	0	0	0	0	0.065944
	0	0.00054955	0	0	0	0.00096971	0	0	0.00075139	0	0	0.001865	0	0	0	0	0	0	0	0	0	0	0	0.0015864	0	0	0	0	0	0	0	0	0	0	0	0	0	0	0	0.0025319	0	0.00046422	0	0	0	0.19625	0.0181	0.058043	0
	0	0	0	0	0	0.00070243	0	0	0	0	0	0	0	0	0	0	0	0	0	0	0	0	0	0.00030798	0	0	0	0	0	0	0	0	0	0	0	0	0	0	0	0	0	0	0	0	0	0	0	0.0044995	0
	0	0	0	0	0	0.00033379	0	0	0	0.0023482	0	0.0020031	0.0055876	0.0056733	0	0	0	0	0	0	0	0	0	0	0	0	0	0	0	0	0	0	0	0	0	0	0	0	0	0	0	0	0	0	0	0.10925	0.015597	0.066302	0
	0.0053157	0	0	0	0	0	0	0	0	0	0	0.0024376	0.0041184	0	0	0	0	0	0	0	0	0	0	0	0	0	0	0	0	0	0	0	0	0	0	0	0	0	0	0	0	0	0	0	0	0.012515	0.0055988	0.018766	0
	0	0	0	0	0	0.00064124	0	0	0.00041778	0	0	0.00039946	0	0	0	0	0	0	0	0	0	0	0	0.00064743	0	0	0	0	0	0	0	0	0	0	0	0	0	0	0	0.00094129	0	0	0	0	0	0.020279	0.0014774	0.0061021	0
	0	0	0	0	0	0	0	0	0	0	0.00046212	0.00090528	0.005272	0	0	0	0	0	0	0	0	0	0	0	0	0	0	0	0	0	0	0	0	0	0	0	0	0.00032554	0	0	0	0	0	0	0	0.062927	0	0.012916	0
	0.004696	0	0	0	0	0	0	0	0	0	0	0.000742	0	0	0	0.0049607	0	0	0	0	0	0	0	0	0	0	0	0	0	0	0	0	0	0	0	0	0	0	0	0	0	0	0	0	0	0	0	0	0.0077672
	0.011451	0	0	0	0	0	0	0	0	0.0058933	0	0.0029358	0	0	0	0	0	0	0	0	0	0	0	0	0	0	0	0	0	0	0	0	0	0	0	0	0	0	0	0	0	0	0	0	0	0	0	0.0019086	0
	0	0.022936	0	0	0	0.0036978	0	0	0.0044124	0	0	0.0074655	0	0	0	0	0	0	0	0	0	0	0	0.0055386	0	0	0	0	0	0	0	0	0	0	0	0	0	0	0	0.008823	0	0	0	0	0	0	0	0	0
	0	0	0	0	0	0	0	0	0	0	0.0012785	0.0011803	0	0	0	0	0	0	0	0	0	0	0	0	0	0	0	0	0	0	0	0	0	0	0	0	0	0	0	0	0	0	0	0	0	0	0	0	0
	0	0	0	0	0	0	0	0	0	0	0	0	0	0	0	0	0	0	0	0	0	0	0	0	0	0	0	0	0	0	0	0	0	0	0	0	0	0	0	0	0	0	0	0	0	0	0	0	0
	0	0	0	0	0	0	0	0	0	0	0	0	0	0	0	0	0	0	0	0	0	0	0	0.0001295	0	0	0	0	0	0	0	0	0	0	0	0	0	0	0	0	0	0	0	0	0	0	0	0	0
	0	0	0	0	0	0.00023362	0	0	0	0	0	0	0	0	0	0	0	0	0	0	0	0	0	0.00026672	0	0	0	0	0	0	0	0	0	0	0	0	0	0	0	0	0	0	0	0	0	0	0	0	0
	0	0	0	0	0	0	0	0	0	0	0	0	0	0	0	0	0	0	0	0	0	0	0	0	0	0	0	0	0	0	0	0	0	0	0	0	0	0	0	0	0	0	0	0	0	0	0	0	0
	0	0	0	0	0.016118	0	0	0	0	0.0051726	0.0087376	0.0083621	0	0	0	0	0	0	0	0	0	0	0	0	0	0	0	0	0	0	0	0	0	0	0	0	0	0	0.0027647	0.0015425	0	0	0	0	0	0	0	0.00041007	0
	0	0.0062748	0	0	0	0.0014432	0	0	0.0057717	0	0	0.0015745	0	0	0	0	0	0	0	0	0	0	0	0.016778	0.0010414	0	0	0	0	0	0	0	0	0	0	0	0	0	0	0.013756	0	0	0	0	0	0	0	0	0
	0	0.001524	0	0	0	0.00045946	0	0	0.001807	0	0	0	0	0	0	0	0	0	0	0	0	0	0	0.0030193	0	0	0	0	0	0	0	0	0	0	0	0	0	0	0	0.0013518	0	0	0	0	0	0	0	0	0
	0	0	0	0	0	0	0	0	0	0	0	0	0	0	0	0	0	0	0	0	0	0	0	0	0	0	0	0	0	0	0	0	0	0	0	0	0	0	0	0	0	0	0	0	0	0	0	0	0
	0	0.0050484	0	0	0	0.010868	0.0022462	0	0.0023166	0	0	0	0	0.00053005	0	0	0	0	0	0	0	0	0	0.0020253	0	0	0	0	0	0	0	0	0	0	0	0	0	0	0	0.0009195	0	0	0	0	0	0	0	0	0
	0	0	0	0	0	0	0	0	0	0	0	0	0	0	0	0	0	0	0	0	0	0	0	0.00091877	0	0	0	0	0	0	0	0	0	0	0	0	0	0	0	0	0	0	0	0	0	0	0	0	0
	0	0	0	0	0	0	0	0	0	0	0.001109	0	0	0	0	0	0	0	0	0	0	0	0	0	0	0	0	0	0	0	0	0	0	0	0	0	0	0	0	0	0	0	0	0	0	0	0	0	0
	0	0	0	0	0	0.0033975	0	0	0.0035899	0	0	0.00087514	0	0	0	0	0	0	0	0	0	0	0	0.0052445	0.00022477	0	0	0	0	0	0	0	0	0	0	0	0	0	0	0.0043237	0	0	0	0	0	0	0	0	0
	0.0045418	0	0	0	0.0043142	0	0	0	0	0.039252	0.0148	0.0030453	0.0020658	0	0	0	0	0	0	0	0	0	0	0	0	0	0	0	0	0	0	0.0075004	0	0	0	0	0	0.004759	0.0078744	0	0	0	0	0	0	0	0	0.00093073	0
	0.0033256	0.0043172	0	0	0.002294	0	0	0	0.001408	0.0025537	0.0029804	0.02226	0.0022337	0	0	0	0	0	0	0	0	0	0	0.0021768	0	0	0	0	0	0	0	0	0	0	0	0	0	0	0	0.0087474	0	0	0	0	0	0	0	0.0005017	0
	0	0.0024435	0.00089106	0	0.0076127	0	0	0	0	0.0084094	0.11209	0.059645	0	0	0	0	0	0	0	0	0	0	0	0.0027173	0	0	0	0	0	0	0	0.022628	0	0	0	0	0	0.035702	0.038275	0.024419	0	0	0	0	0	0	0	0.00037631	0
	0	0	0	0	0	0	0	0	0	0.002716	0	0.0016864	0.0070443	0	0	0	0	0	0	0	0	0	0	0	0	0	0	0	0	0	0	0	0	0	0	0	0	0	0	0	0	0	0	0	0	0.0048228	0	0.0042453	0
	0	0.017463	0	0	0	0.0032695	0	0	0.005588	0	0	0.024584	0	0	0	0	0	0	0	0	0	0	0	0.018839	0.0017979	0	0	0	0	0	0	0	0	0	0	0	0	0	0	0.070419	0	0	0	0	0	0	0	0	0
	0	0	0	0	0	0.00088167	0	0	0	0	0	0.00050607	0	0.0043862	0	0	0	0	0	0	0	0	0	0.00066137	0.00033151	0	0	0	0	0	0	0	0	0	0	0	0	0	0	0	0	0.00072069	0	0	0	0	0	0.0048283	0
	0	0	0	0	0	0	0	0	0	0	0	0	0	0	0	0	0	0	0	0	0	0	0	0	0	0	0	0	0	0	0	0	0	0	0	0	0	0	0	0	0	0	0	0	0	0	0	0	0
	0	0	0	0	0	0	0	0	0	0	0	0	0	0	0	0.005278	0	0	0	0	0	0	0	0	0	0	0	0	0	0	0	0	0	0	0	0	0	0	0	0	0	0	0	0	0	0	0	0	0
	0	0	0	0	0	0	0	0	0	0	0	0	0	0	0	0	0	0	0	0	0	0	0	0	0	0	0	0	0	0	0	0	0	0	0	0	0	0	0	0	0	0	0	0	0	0	0	0	0
	0	0	0	0	0	0	0	0	0	0	0	0	0	0	0	0	0	0	0	0	0	0	0	0	0	0	0	0	0	0	0	0	0	0	0	0	0	0	0	0	0	0	0	0	0	0	0	0	0
	0	0	0	0	0	0	0	0	0	0	0	0	0	0	0	0	0	0	0	0	0	0	0	0	0	0	0	0	0	0	0	0	0	0	0	0	0	0	0	0.0040207	0	0	0	0	0	0	0	0	0
	0	0	0	0	0	0	0	0	0	0	0	0	0	0	0	0	0	0	0	0	0	0	0	0	0	0	0	0	0	0	0	0	0	0	0	0	0	0	0	0	0	0	0	0	0	0	0	0	0
	0	0	0	0	0	0	0	0	0	0	0	0	0	0	0	0	0	0	0	0	0	0	0	0	0	0	0	0	0	0	0	0	0	0	0	0	0	0	0	0.0040577	0	0	0	0	0	0	0	0	0
	0	0	0	0	0	0	0	0	0	0	0	0	0	0	0	0	0	0	0	0	0	0	0	0	0	0	0	0	0	0	0	0	0	0	0	0	0	0	0	0	0	0	0	0	0	0	0	0.00158	0
	0	0	0	0	0	0	0	0	0	0	0	0	0	0	0	0	0	0	0	0	0	0	0	0	0	0	0	0	0	0	0	0	0	0	0	0	0	0	0	0	0	0	0	0	0	0	0	0	0
	0	0	0	0	0	0	0	0	0	0	0	0	0	0	0	0	0	0	0	0	0	0	0	0	0	0	0	0	0	0	0	0	0	0	0	0	0	0	0	0	0	0	0	0	0	0	0	0	0
	0	0	0	0	0	0	0	0	0	0	0	0	0	0	0	0	0	0	0	0	0	0	0	0	0	0	0	0	0	0	0	0	0	0	0	0	0	0	0	0	0	0	0	0	0	0	0	0	0
	0	0	0	0	0	0.0010951	0	0	0.00081056	0	0	0	0	0	0	0	0	0	0	0	0	0	0	0.00046154	0	0	0	0	0	0	0	0	0	0	0	0	0	0	0	0.0010227	0	0	0	0	0	0	0	0	0
	0	0	0	0	0	0	0	0	0	0	0	0	0	0	0	0	0	0	0	0	0	0	0	0	0	0	0	0	0	0	0	0	0	0	0	0	0	0	0	0	0	0	0	0	0	0	0	0	0
	0	0	0	0	0	0	0	0	0	0	0	0	0	0	0	0	0	0	0	0	0	0	0	0	0	0	0	0	0	0	0	0	0	0	0	0	0	0	0	0	0	0	0	0	0	0	0	0	0
	0	0	0	0	0	0	0	0	0	0.0018198	0.016109	0	0	0	0	0	0	0	0	0	0	0	0	0	0	0	0	0	0	0	0	0.02855	0	0	0	0	0	0.012238	0	0	0	0	0	0	0	0	0	0	0
	0	0	0	0	0	0	0	0	0	0	0	0	0	0	0	0	0	0	0	0	0	0	0	0	0	0	0	0	0	0	0	0	0	0	0	0	0	0	0	0	0	0	0	0	0	0	0	0	0
	0	0	0	0	0	0	0	0	0	0	0	0	0	0	0	0	0	0	0	0	0	0	0	0	0	0	0	0	0	0	0	0	0	0	0.01192	0	0	0	0	0	0	0	0	0	0	0	0	0	0
	0	0	0	0	0	0	0	0	0	0	0	0	0	0	0	0	0	0	0	0	0	0	0	0	0	0	0	0	0	0	0	0	0	0	0	0	0	0	0	0	0	0	0	0	0	0	0	0	0.0024759
	0	0	0	0	0	0	0	0	0	0.0025935	0.06078	0.0058461	0	0	0	0	0	0	0	0	0	0	0	0	0	0	0	0	0	0	0	0.021733	0	0	0	0	0	0.046175	0.023013	0	0	0	0	0	0	0	0	0	0
	0	0	0	0	0.0020345	0	0	0	0	0	0.028917	0.020386	0	0	0	0	0	0	0	0	0	0	0	0	0	0	0	0	0	0	0	0	0	0	0	0	0	0.018293	0.02189	0.013684	0	0	0	0	0	0	0	0	0
	0	0	0	0	0	0	0	0	0	0	0	0	0	0	0	0	0	0	0	0	0	0	0	0	0	0	0	0	0	0	0	0	0	0	0	0	0	0	0	0	0	0	0	0	0	0	0	0	0
	0	0	0	0	0	0	0	0	0	0	0	0	0	0	0	0	0	0	0	0	0	0	0	0	0	0	0	0	0	0	0	0	0	0	0	0	0	0	0	0	0	0	0	0	0	0	0	0	0
	0	0	0	0	0	0	0	0	0	0	0	0	0	0	0	0	0	0	0	0	0	0	0	0	0	0	0	0	0	0	0	0	0	0	0	0	0	0	0	0	0	0	0	0	0	0	0	0	0
	0	0	0	0	0	0	0	0	0	0	0	0	0	0	0	0	0	0	0	0	0	0	0	0	0	0	0	0	0	0	0	0	0	0	0	0	0	0	0	0	0	0	0	0	0	0	0	0	0
	0	0	0	0	0	0	0	0	0	0	0	0	0	0	0	0	0	0	0	0	0	0	0	0	0	0	0	0	0	0	0	0	0	0	0	0	0	0	0	0	0	0	0	0	0	0	0	0	0
	0.0033436	0	0	0	0	0	0	0	0	0.03834	0.030105	0	0	0	0	0	0	0	0	0	0	0	0	0	0	0	0	0	0	0	0	0.045544	0	0	0	0	0	0	0	0	0	0	0	0	0	0	0	0	0
	0	0	0	0	0	0	0	0	0	0	0	0	0	0	0	0.012651	0	0	0	0	0	0	0	0	0	0	0	0	0	0	0	0.058766	0	0	0.15843	0.0046367	0	0	0	0	0	0	0	0	0	0	0	0	0
	0.010648	0	0	0	0.0028597	0	0	0	0	0.020534	0.0091454	0.003439	0	0	0	0.0293	0	0	0	0	0	0.01805	0.019444	0	0	0	0	0	0.046522	0	0	0.0016368	0	0	0.031489	0	0.028095	0	0	0	0	0	0	0	0	0	0	0	0.0033608
	0	0	0	0	0	0	0	0	0	0.0068624	0.015174	0	0	0	0	0	0	0	0	0	0	0	0	0	0	0	0	0	0	0	0	0.028266	0	0	0.0097286	0	0	0.0097449	0	0	0	0	0	0	0	0	0	0	0
	0	0	0	0	0	0	0	0	0	0.0046393	0.0067785	0	0	0	0	0	0	0	0	0	0	0	0	0	0	0	0	0	0	0	0	0.019873	0	0	0.018878	0	0	0.0044288	0	0	0	0	0	0	0	0	0	0	0
	0.0025569	0	0	0	0	0	0	0	0	0.0044753	0	0	0	0	0	0.011543	0	0	0	0	0	0	0	0	0	0	0	0	0	0	0	0	0	0	0.0069396	0	0	0	0	0	0	0	0	0	0	0	0	0	0
	0	0	0	0	0	0	0	0	0	0.0025453	0	0	0	0	0	0.0025422	0	0	0	0	0	0	0	0	0	0	0	0	0	0	0	0	0	0	0.021981	0.0047446	0	0	0	0	0	0	0	0	0	0	0	0	0
[truncated: 65 more columns]

## Sheet: Sheet2
Fig. 1
Streamline length matrix
	0	0	0	0	56.425	0	0	0	0	17.848	67.763	81.144	13.831	121.76	0	0	0	0	0	0	0	0	0	0	0	0	0	0	0	0	0	0	0	0	0	0	0	0	0	0	0	0	0	0	0	0	0	53.966	0
	0	0	99.271	0	33.299	27.52	34.025	71.648	11.713	0	0	5.8765	0	135.67	0	0	0	0	0	125.5	0	0	0	12.042	0	0	0	0	0	0	0	0	0	0	0	0	0	0	0	7.6115	0	0	0	0	0	0	174.84	0	0
	0	99.271	0	10.895	41.464	0	53.54	10.277	0	0	0	88.683	0	4.3927	0	0	0	0	0	0	0	0	0	0	0	0	0	0	0	0	0	0	0	0	0	0	0	0	0	110.56	0	0	0	0	0	0	0	0	0
	0	0	10.895	0	0	51.676	11.206	12.611	0	0	0	98.149	0	16.144	0	0	19.404	86.986	0	7.9761	30.325	0	0	105.74	69.483	0	0	0	0	178.62	186.07	0	0	0	0	0	0	0	0	108.05	0	121.88	0	0	0	186.09	0	0	0
	56.425	33.299	41.464	0	0	0	3.8056	12.442	0	15.953	11.394	16.027	94.765	78.261	0	0	0	0	0	0	0	0	0	0	0	0	0	0	0	0	0	0	0	0	0	0	0	0	0	62.214	0	0	0	0	0	0	0	122.56	0
	0	27.52	0	51.676	0	0	8.8785	0	7.6222	0	0	0	0	122.87	0	0	8.3687	0	0	107.96	0	101.69	0	7.2105	12.445	156.97	0	115.47	0	165.83	170.2	0	0	0	0	0	0	0	0	62.23	0	122.12	0	0	0	175.72	161.58	155.02	0
	0	34.025	53.54	11.206	3.8056	8.8785	0	8.8299	12.162	0	0	7.3654	0	81.798	0	0	7.1807	0	0	77.95	0	0	0	0	0	0	0	87.499	0	0	0	0	0	0	0	0	0	0	0	55.214	0	0	0	0	0	0	139.65	0	0
	0	71.648	10.277	12.611	12.442	0	8.8299	0	0	0	0	61.333	0	44.856	0	0	43.985	0	0	0	0	0	0	0	0	0	0	0	0	0	188.82	0	0	0	0	0	0	0	0	83.751	0	0	0	0	0	0	0	0	0
	0	11.713	0	0	0	7.6222	12.162	0	0	0	0	5.4118	0	125.52	0	0	0	0	0	107.97	0	0	0	8.211	0	0	0	117.19	0	162.92	0	0	0	0	0	0	0	0	0	30.773	0	125.21	0	0	0	0	160.33	0	0
	17.848	0	0	0	15.953	0	0	0	0	0	20.262	47.512	56.968	0	0	0	0	0	0	0	0	0	0	0	0	0	0	0	0	0	0	59.584	0	0	0	0	0	0	0	0	0	0	0	0	0	0	0	85.285	0
	67.763	0	0	0	11.394	0	0	0	0	20.262	0	12.516	99.663	0	0	0	0	0	0	0	0	0	0	0	0	0	0	0	0	0	0	0	0	0	0	0	0	3.0407	7.8272	0	0	0	0	0	0	0	0	0	0
	81.144	5.8765	88.683	98.149	16.027	0	7.3654	61.333	5.4118	47.512	12.516	0	114.13	120.8	0	0	0	0	0	0	0	0	0	0	0	0	0	0	0	0	0	0	0	0	0	0	0	0	8.4361	6.7672	0	0	0	0	0	0	0	141.81	0
	13.831	0	0	0	94.765	0	0	0	0	56.968	99.663	114.13	0	0	0	0	0	0	0	0	0	0	0	0	0	0	0	0	0	0	0	0	0	0	0	0	0	0	0	0	0	0	0	0	0	0	0	9.494	0
	121.76	135.67	4.3927	16.144	78.261	122.87	81.798	44.856	125.52	0	0	120.8	0	0	0	0	109.02	123.97	0	9.7336	0	41.564	33.423	140.17	124.39	54.788	0	7.2381	0	0	171.49	0	0	0	0	0	0	0	0	138.93	0	4.7586	0	0	0	0	92.384	76.973	0
	0	0	0	0	0	0	0	0	0	0	0	0	0	0	0	0	0	14.65	28.073	0	0	0	0	0	0	0	9.3217	40.446	113.85	0	0	0	0	0	0	0	101.73	0	0	0	6.6241	14.584	0	32.346	0	0	0	0	0
	0	0	0	0	0	0	0	0	0	0	0	0	0	0	0	0	0	0	101.79	0	121.08	0	0	0	0	0	118.91	0	37.287	0	0	76.439	71.446	0	46.838	24.074	27.97	84.383	0	0	0	0	0	90.801	0	0	0	0	22.38
	0	0	0	19.404	0	8.3687	7.1807	43.985	0	0	0	0	0	109.02	0	0	0	58.541	0	63.021	9.2618	0	0	46.311	15.824	0	0	109.93	0	0	0	0	0	0	0	0	0	0	0	65.48	0	113.66	0	0	0	0	155.87	0	0
	0	0	0	86.986	0	0	0	0	0	0	0	0	0	123.97	14.65	0	58.541	0	10.447	106.71	51.606	90.659	108.92	4.4617	18.263	0	24.414	107.56	153.93	161.02	164.15	0	0	0	0	0	0	0	57.39	37.26	0	98.97	0	26.595	86.202	0	159.13	0	0
	0	0	0	0	0	0	0	0	0	0	0	0	0	0	28.073	101.79	0	10.447	0	0	65.707	91.961	107.61	0	57.124	0	53.651	0	130.4	161.13	161.03	74.801	74.634	84.087	83.748	85.818	96.821	59.494	35.071	37.766	0	94.814	0	11.73	83.156	0	157.49	0	0
	0	125.5	0	7.9761	0	107.96	77.95	0	107.97	0	0	0	0	9.7336	0	0	63.021	106.71	0	0	18.562	0	137.21	119.22	103.03	0	45.227	9.7631	148.23	0	0	0	0	0	0	0	134.75	0	0	129.09	0	0	0	97.926	0	0	0	0	0
	0	0	0	30.325	0	0	0	0	0	0	0	0	0	0	0	121.08	9.2618	51.606	65.707	18.562	0	103.66	118.33	0	13.34	0	7.9764	12.439	123.96	0	170.82	0	0	0	0	107.22	111.18	0	0	0	0	111.23	0	74.329	0	0	0	0	141.64
	0	0	0	0	0	101.69	0	0	0	0	0	0	0	41.564	0	0	0	90.659	91.961	0	103.66	0	5.8961	99.095	93.284	53.452	100.26	112.84	50.22	73.32	69.958	75.894	73.03	15.232	68.843	0	17.355	80.329	85.789	91.01	0	12.846	22.36	0	11.797	0	0	127.66	77.196
	0	0	0	0	0	0	0	0	0	0	0	0	0	33.423	0	0	0	108.92	107.61	137.21	118.33	5.8961	0	123.75	0	18.446	109.95	104.35	19.343	50.105	35.456	86.019	82.695	50.279	75.981	0	32.079	91.427	102.38	105.65	84.561	34.928	64.629	0	59.915	0	46.191	37.543	63.718
	0	12.042	0	105.74	0	7.2105	0	0	8.211	0	0	0	0	140.17	0	0	46.311	4.4617	0	119.22	0	99.095	123.75	0	20.87	164.33	0	123.42	0	172.3	173.81	0	0	0	0	0	0	0	0	10.754	0	112.92	0	0	0	191.91	169.24	0	0
	0	0	0	69.483	0	12.445	0	0	0	0	0	0	0	124.39	0	0	15.824	18.263	57.124	103.03	13.34	93.284	0	20.87	0	0	12.427	114.86	0	166.54	168.19	0	0	0	0	0	0	0	0	54.962	0	110.28	0	0	0	0	163.47	0	0
	0	0	0	0	0	156.97	0	0	0	0	0	0	0	54.788	0	0	0	0	0	0	0	53.452	18.446	164.33	0	0	0	0	0	10.815	10.038	0	0	0	0	0	0	0	0	0	0	54.339	0	0	0	0	19.376	19.362	0
	0	0	0	0	0	0	0	0	0	0	0	0	0	0	9.3217	118.91	0	24.414	53.651	45.227	7.9764	100.26	109.95	0	12.427	0	0	12.751	118.65	0	0	0	0	0	0	105.35	105.94	0	0	0	32.66	18.665	75.819	57.483	0	0	0	0	141.14
	0	0	0	0	0	115.47	87.499	0	117.19	0	0	0	0	7.2381	40.446	0	109.93	107.56	0	9.7631	12.439	112.84	104.35	123.42	114.86	0	12.751	0	126.91	0	0	0	0	0	0	0	119.03	0	0	120.3	56.182	9.9064	87.653	75.473	0	0	103.66	0	0
	0	0	0	0	0	0	0	0	0	0	0	0	0	0	113.85	37.287	0	153.93	130.4	148.23	123.96	50.22	19.343	0	0	0	118.65	126.91	0	0	13.568	105.26	97.211	0	94.148	0	23.628	115.88	0	0	99.892	67.284	82.139	101.28	0	0	0	0	19.69
	0	0	0	178.62	0	165.83	0	0	162.92	0	0	0	0	0	0	0	0	161.02	161.13	0	0	73.32	50.105	172.3	166.54	10.815	0	0	0	0	8.8648	0	0	0	0	0	0	154.2	158.14	169.16	0	91.022	0	0	0	0	9.1279	0	0
	0	0	0	186.07	0	170.2	0	188.82	0	0	0	0	0	171.49	0	0	0	164.15	161.03	0	170.82	69.958	35.456	173.81	168.19	10.038	0	0	13.568	8.8648	0	146.73	139.05	0	0	0	0	150.77	159.26	168.87	0	0	0	0	0	0	0	0	34.917
	0	0	0	0	0	0	0	0	0	59.584	0	0	0	0	0	76.439	0	0	74.801	0	0	75.894	86.019	0	0	0	0	0	105.26	0	146.73	0	3.4635	0	38.373	0	0	12.301	0	0	0	0	0	0	0	0	0	0	0
	0	0	0	0	0	0	0	0	0	0	0	0	0	0	0	71.446	0	0	74.634	0	0	73.03	82.695	0	0	0	0	0	97.211	0	139.05	3.4635	0	14.879	39.009	31.815	0	17.778	0	0	0	0	21.131	28.893	0	0	0	0	0
	0	0	0	0	0	0	0	0	0	0	0	0	0	0	0	0	0	0	84.087	0	0	15.232	50.279	0	0	0	0	0	0	0	0	0	14.879	0	41.132	24.569	18.452	55.494	0	0	34.033	11.45	17.186	47.364	6.8922	0	0	0	0
	0	0	0	0	0	0	0	0	0	0	0	0	0	0	0	46.838	0	0	83.748	0	0	68.843	75.981	0	0	0	0	0	94.148	0	0	38.373	39.009	41.132	0	4.7735	0	72.575	0	0	0	0	0	75.031	0	0	0	0	0
	0	0	0	0	0	0	0	0	0	0	0	0	0	0	0	24.074	0	0	85.818	0	107.22	0	0	0	0	0	105.35	0	0	0	0	0	31.815	24.569	4.7735	0	5.3647	0	0	0	0	0	0	75.948	0	0	0	0	63.422
	0	0	0	0	0	0	0	0	0	0	0	0	0	0	101.73	27.97	0	0	96.821	134.75	111.18	17.355	32.079	0	0	0	105.94	119.03	23.628	0	0	0	0	18.452	0	5.3647	0	0	0	0	86.764	20.321	59.494	73.616	0	0	0	0	57.243
	0	0	0	0	0	0	0	0	0	0	3.0407	0	0	0	0	84.383	0	0	59.494	0	0	80.329	91.427	0	0	0	0	0	115.88	154.2	150.77	12.301	17.778	55.494	72.575	0	0	0	8.4031	0	0	0	43.168	34.229	0	0	0	0	0
	0	0	0	0	0	0	0	0	0	0	7.8272	8.4361	0	0	0	0	0	57.39	35.071	0	0	85.789	102.38	0	0	0	0	0	0	158.14	159.26	0	0	0	0	0	0	8.4031	0	7.796	0	94.94	0	26.422	80.092	0	0	0	0
	0	7.6115	110.56	108.05	62.214	62.23	55.214	83.751	30.773	0	0	6.7672	0	138.93	0	0	65.48	37.26	37.766	129.09	0	91.01	105.65	10.754	54.962	0	0	120.3	0	169.16	168.87	0	0	0	0	0	0	0	7.796	0	0	103.43	0	0	86.959	180.03	170.88	0	167.53
	0	0	0	0	0	0	0	0	0	0	0	0	0	0	6.6241	0	0	0	0	0	0	0	84.561	0	0	0	32.66	56.182	99.892	0	0	0	0	34.033	0	0	86.764	0	0	0	0	14.931	14.521	12.966	7.3505	0	0	0	0
	0	0	0	121.88	0	122.12	0	0	125.21	0	0	0	0	4.7586	14.584	0	113.66	98.97	94.814	0	111.23	12.846	34.928	112.92	110.28	54.339	18.665	9.9064	67.284	91.022	0	0	0	11.45	0	0	20.321	0	94.94	103.43	14.931	0	45.446	65.227	5.8559	0	89.965	81.049	0
	0	0	0	0	0	0	0	0	0	0	0	0	0	0	0	0	0	0	0	0	0	22.36	64.629	0	0	0	75.819	87.653	82.139	0	0	0	21.131	17.186	0	0	59.494	43.168	0	0	14.521	45.446	0	10.562	17.596	0	0	0	0
	0	0	0	0	0	0	0	0	0	0	0	0	0	0	32.346	90.801	0	26.595	11.73	97.926	74.329	0	0	0	0	0	57.483	75.473	101.28	0	0	0	28.893	47.364	75.031	75.948	73.616	34.229	26.422	0	12.966	65.227	10.562	0	0	0	0	0	0
	0	0	0	0	0	0	0	0	0	0	0	0	0	0	0	0	0	86.202	83.156	0	0	11.797	59.915	0	0	0	0	0	0	0	0	0	0	6.8922	0	0	0	0	80.092	86.959	7.3505	5.8559	17.596	0	0	0	0	0	0
	0	0	0	186.09	0	175.72	0	0	0	0	0	0	0	0	0	0	0	0	0	0	0	0	0	191.91	0	0	0	0	0	0	0	0	0	0	0	0	0	0	0	180.03	0	0	0	0	0	0	4.4073	3.163	0
	0	174.84	0	0	0	161.58	139.65	0	160.33	0	0	0	0	92.384	0	0	155.87	159.13	157.49	0	0	0	46.191	169.24	163.47	19.376	0	103.66	0	9.1279	0	0	0	0	0	0	0	0	0	170.88	0	89.965	0	0	0	4.4073	0	2.485	0
	53.966	0	0	0	122.56	155.02	0	0	0	85.285	0	141.81	9.494	76.973	0	0	0	0	0	0	0	127.66	37.543	0	0	19.362	0	0	0	0	0	0	0	0	0	0	0	0	0	0	0	81.049	0	0	0	3.163	2.485	0	0
	0	0	0	0	0	0	0	0	0	0	0	0	0	0	0	22.38	0	0	0	0	141.64	77.196	63.718	0	0	0	141.14	0	19.69	0	34.917	0	0	0	0	63.422	57.243	0	0	167.53	0	0	0	0	0	0	0	0	0
	0	0	0	0	0	0	0	0	0	0	0	0	0	0	0	58.488	0	171.85	161.87	0	0	80.65	0	181.44	175.91	0	0	0	0	0	17.54	147.91	0	0	0	0	0	0	159.58	170.02	0	0	0	0	0	0	0	0	19.516
	0	178.73	182.21	177.88	0	169.91	0	0	169.15	0	0	0	0	153.38	0	0	166.08	166.65	163.07	194.15	179.08	85.059	63.396	175.85	171.17	52.059	0	0	0	11.128	19.644	151.94	0	0	0	0	0	155.27	165.33	172.53	0	117.63	0	0	0	4.6308	5.2129	0	52.897
	35.481	0	185.54	202.56	121.18	176.11	0	0	0	87.489	115.59	135.03	14.65	0	0	0	0	172.79	0	0	0	90.596	0	182.67	0	0	0	0	0	56.858	68.022	0	0	0	0	0	0	0	169.22	175.45	0	0	0	0	0	9.7665	0	9.582	0
	14.269	0	0	192.31	111.53	0	0	0	0	68.182	99.991	121.89	0	0	0	0	0	172.45	171.28	216.42	189.65	81.667	69.994	183.34	0	0	0	0	71.944	0	68.945	157.19	0	0	0	0	0	162.87	167.49	175.32	0	0	0	0	0	0	0	0	18.256
	29.526	0	0	0	113.27	0	0	0	0	0	95.684	120.84	0	0	0	23.038	0	0	164.75	0	176.84	76.23	70.823	0	0	0	0	0	69.461	0	86.055	149.65	147.86	0	0	0	72.822	157.02	164.67	169.67	0	0	0	0	0	0	0	0	29.254
	0	230.57	0	0	0	186.08	0	0	229.79	0	0	202.58	0	0	0	0	0	0	0	0	0	0	0	255.64	0	0	0	0	0	0	0	0	0	0	0	0	0	0	0	245.64	0	176.51	0	0	0	109.23	116.03	100.62	0
	0	0	0	0	0	178.18	0	0	0	0	0	0	0	0	0	0	0	0	0	0	0	0	0	236.89	0	0	0	0	0	0	0	0	0	0	0	0	0	0	0	0	0	0	0	0	0	0	0	91.273	0
	0	0	0	0	0	188.06	0	0	0	124.43	0	179.17	51.34	119.51	0	0	0	0	0	0	0	0	0	0	0	0	0	0	0	0	0	0	0	0	0	0	0	0	0	0	0	0	0	0	0	97.584	92.894	82.781	0
	71.721	0	0	0	0	0	0	0	0	0	0	169.09	39.584	0	0	0	0	0	0	0	0	0	0	0	0	0	0	0	0	0	0	0	0	0	0	0	0	0	0	0	0	0	0	0	0	84.764	74.191	66.79	0
	0	0	0	0	0	197.15	0	0	229.22	0	0	212.9	0	0	0	0	0	0	0	0	0	0	0	255.5	0	0	0	0	0	0	0	0	0	0	0	0	0	0	0	237.55	0	0	0	0	0	114.26	157.29	114.89	0
	0	0	0	0	0	0	0	0	0	0	164.47	159.29	46.584	0	0	0	0	0	0	0	0	0	0	0	0	0	0	0	0	0	0	0	0	0	0	0	0	212.98	0	0	0	0	0	0	0	106.97	0	95.959	0
	52.116	0	0	0	0	0	0	0	0	0	0	139.4	0	0	0	103.93	0	0	0	0	0	0	0	0	0	0	0	0	0	0	0	0	0	0	0	0	0	0	0	0	0	0	0	0	0	0	0	0	104.16
	9.8334	0	0	0	0	0	0	0	0	34.013	0	94.722	0	0	0	0	0	0	0	0	0	0	0	0	0	0	0	0	0	0	0	0	0	0	0	0	0	0	0	0	0	0	0	0	0	0	0	78.598	0
	0	41.415	0	0	0	95.41	0	0	98.927	0	0	70.571	0	0	0	0	0	0	0	0	0	0	0	156.19	0	0	0	0	0	0	0	0	0	0	0	0	0	0	0	124.04	0	0	0	0	0	0	0	0	0
	0	0	0	0	0	0	0	0	0	0	148.08	129.73	0	0	0	0	0	0	0	0	0	0	0	0	0	0	0	0	0	0	0	0	0	0	0	0	0	0	0	0	0	0	0	0	0	0	0	0	0
	0	0	0	0	0	0	0	0	0	0	0	0	0	0	0	0	0	0	0	0	0	0	0	0	0	0	0	0	0	0	0	0	0	0	0	0	0	0	0	0	0	0	0	0	0	0	0	0	0
	0	0	0	0	0	0	0	0	0	0	0	0	0	0	0	0	0	0	0	0	0	0	0	230.75	0	0	0	0	0	0	0	0	0	0	0	0	0	0	0	0	0	0	0	0	0	0	0	0	0
	0	0	0	0	0	165.7	0	0	0	0	0	0	0	0	0	0	0	0	0	0	0	0	0	209.13	0	0	0	0	0	0	0	0	0	0	0	0	0	0	0	0	0	0	0	0	0	0	0	0	0
	0	0	0	0	0	0	0	0	0	0	0	0	0	0	0	0	0	0	0	0	0	0	0	0	0	0	0	0	0	0	0	0	0	0	0	0	0	0	0	0	0	0	0	0	0	0	0	0	0
	0	0	0	0	12.331	0	0	0	0	17.079	67.733	52.698	0	0	0	0	0	0	0	0	0	0	0	0	0	0	0	0	0	0	0	0	0	0	0	0	0	0	73.556	77.851	0	0	0	0	0	0	0	153.62	0
	0	155.27	0	0	0	163.26	0	0	159.59	0	0	134.96	0	0	0	0	0	0	0	0	0	0	0	170.46	170.34	0	0	0	0	0	0	0	0	0	0	0	0	0	0	160.62	0	0	0	0	0	0	0	0	0
	0	168.69	0	0	0	176.59	0	0	164.83	0	0	0	0	0	0	0	0	0	0	0	0	0	0	180.3	0	0	0	0	0	0	0	0	0	0	0	0	0	0	0	165.75	0	0	0	0	0	0	0	0	0
	0	0	0	0	0	0	0	0	0	0	0	0	0	0	0	0	0	0	0	0	0	0	0	0	0	0	0	0	0	0	0	0	0	0	0	0	0	0	0	0	0	0	0	0	0	0	0	0	0
	0	62.124	0	0	0	23.781	43.269	0	86.905	0	0	0	0	190.97	0	0	0	0	0	0	0	0	0	173.68	0	0	0	0	0	0	0	0	0	0	0	0	0	0	0	147.61	0	0	0	0	0	0	0	0	0
	0	0	0	0	0	0	0	0	0	0	0	0	0	0	0	0	0	0	0	0	0	0	0	148.25	0	0	0	0	0	0	0	0	0	0	0	0	0	0	0	0	0	0	0	0	0	0	0	0	0
	0	0	0	0	0	0	0	0	0	0	121.35	0	0	0	0	0	0	0	0	0	0	0	0	0	0	0	0	0	0	0	0	0	0	0	0	0	0	0	0	0	0	0	0	0	0	0	0	0	0
	0	0	0	0	0	73.436	0	0	128.63	0	0	95.944	0	0	0	0	0	0	0	0	0	0	0	163.18	164.85	0	0	0	0	0	0	0	0	0	0	0	0	0	0	146.55	0	0	0	0	0	0	0	0	0
	31.898	0	0	0	20.498	0	0	0	0	5.2205	58.762	60.228	72.779	0	0	0	0	0	0	0	0	0	0	0	0	0	0	0	0	0	0	72.687	0	0	0	0	0	69.077	76.429	0	0	0	0	0	0	0	0	114.23	0
	91.004	105.93	0	0	34.393	0	0	0	110.21	56.008	74.446	25.09	128.35	0	0	0	0	0	0	0	0	0	0	132.98	0	0	0	0	0	0	0	0	0	0	0	0	0	0	0	118.91	0	0	0	0	0	0	0	167.54	0
	0	118.83	137.86	0	63.047	0	0	0	0	49.813	96.405	80.522	0	0	0	0	0	0	0	0	0	0	0	140.9	0	0	0	0	0	0	0	120.24	0	0	0	0	0	119.16	118.19	118.06	0	0	0	0	0	0	0	175.52	0
	0	0	0	0	0	0	0	0	0	80.777	0	118.6	10.319	0	0	0	0	0	0	0	0	0	0	0	0	0	0	0	0	0	0	0	0	0	0	0	0	0	0	0	0	0	0	0	0	65.464	0	52.072	0
	0	131.32	0	0	0	147.07	0	0	145.02	0	0	118.43	0	0	0	0	0	0	0	0	0	0	0	159.52	168.98	0	0	0	0	0	0	0	0	0	0	0	0	0	0	140.49	0	0	0	0	0	0	0	0	0
	0	0	0	0	0	180.63	0	0	0	0	0	183.48	0	147.95	0	0	0	0	0	0	0	0	0	219.64	198.36	0	0	0	0	0	0	0	0	0	0	0	0	0	0	0	0	146.79	0	0	0	0	0	116.06	0
	0	0	0	0	0	0	0	0	0	0	0	0	0	0	0	0	0	0	0	0	0	0	0	0	0	0	0	0	0	0	0	0	0	0	0	0	0	0	0	0	0	0	0	0	0	0	0	0	0
	0	0	0	0	0	0	0	0	0	0	0	0	0	0	0	102.49	0	0	0	0	0	0	0	0	0	0	0	0	0	0	0	0	0	0	0	0	0	0	0	0	0	0	0	0	0	0	0	0	0
	0	0	0	0	0	0	0	0	0	0	0	0	0	0	0	0	0	0	0	0	0	0	0	0	0	0	0	0	0	0	0	0	0	0	0	0	0	0	0	0	0	0	0	0	0	0	0	0	0
	0	0	0	0	0	0	0	0	0	0	0	0	0	0	0	0	0	0	0	0	0	0	0	0	0	0	0	0	0	0	0	0	0	0	0	0	0	0	0	0	0	0	0	0	0	0	0	0	0
	0	0	0	0	0	0	0	0	0	0	0	0	0	0	0	0	0	0	0	0	0	0	0	0	0	0	0	0	0	0	0	0	0	0	0	0	0	0	0	148.13	0	0	0	0	0	0	0	0	0
	0	0	0	0	0	0	0	0	0	0	0	0	0	0	0	0	0	0	0	0	0	0	0	0	0	0	0	0	0	0	0	0	0	0	0	0	0	0	0	0	0	0	0	0	0	0	0	0	0
	0	0	0	0	0	0	0	0	0	0	0	0	0	0	0	0	0	0	0	0	0	0	0	0	0	0	0	0	0	0	0	0	0	0	0	0	0	0	0	164.63	0	0	0	0	0	0	0	0	0
	0	0	0	0	0	0	0	0	0	0	0	0	0	0	0	0	0	0	0	0	0	0	0	0	0	0	0	0	0	0	0	0	0	0	0	0	0	0	0	0	0	0	0	0	0	0	0	67.723	0
	0	0	0	0	0	0	0	0	0	0	0	0	0	0	0	0	0	0	0	0	0	0	0	0	0	0	0	0	0	0	0	0	0	0	0	0	0	0	0	0	0	0	0	0	0	0	0	0	0
	0	0	0	0	0	0	0	0	0	0	0	0	0	0	0	0	0	0	0	0	0	0	0	0	0	0	0	0	0	0	0	0	0	0	0	0	0	0	0	0	0	0	0	0	0	0	0	0	0
	0	0	0	0	0	0	0	0	0	0	0	0	0	0	0	0	0	0	0	0	0	0	0	0	0	0	0	0	0	0	0	0	0	0	0	0	0	0	0	0	0	0	0	0	0	0	0	0	0
	0	0	0	0	0	180.5	0	0	238.01	0	0	0	0	0	0	0	0	0	0	0	0	0	0	247.17	0	0	0	0	0	0	0	0	0	0	0	0	0	0	0	223.52	0	0	0	0	0	0	0	0	0
	0	0	0	0	0	0	0	0	0	0	0	0	0	0	0	0	0	0	0	0	0	0	0	0	0	0	0	0	0	0	0	0	0	0	0	0	0	0	0	0	0	0	0	0	0	0	0	0	0
	0	0	0	0	0	0	0	0	0	0	0	0	0	0	0	0	0	0	0	0	0	0	0	0	0	0	0	0	0	0	0	0	0	0	0	0	0	0	0	0	0	0	0	0	0	0	0	0	0
	0	0	0	0	0	0	0	0	0	74.025	123.07	0	0	0	0	0	0	0	0	0	0	0	0	0	0	0	0	0	0	0	0	129.3	0	0	0	0	0	127.91	0	0	0	0	0	0	0	0	0	0	0
	0	0	0	0	0	0	0	0	0	0	0	0	0	0	0	0	0	0	0	0	0	0	0	0	0	0	0	0	0	0	0	0	0	0	0	0	0	0	0	0	0	0	0	0	0	0	0	0	0
	0	0	0	0	0	0	0	0	0	0	0	0	0	0	0	0	0	0	0	0	0	0	0	0	0	0	0	0	0	0	0	0	0	0	107.69	0	0	0	0	0	0	0	0	0	0	0	0	0	0
	0	0	0	0	0	0	0	0	0	0	0	0	0	0	0	0	0	0	0	0	0	0	0	0	0	0	0	0	0	0	0	0	0	0	0	0	0	0	0	0	0	0	0	0	0	0	0	0	101.93
	0	0	0	0	0	0	0	0	0	70.972	119.38	115.75	0	0	0	0	0	0	0	0	0	0	0	0	0	0	0	0	0	0	0	127.16	0	0	0	0	0	124.64	125.78	0	0	0	0	0	0	0	0	0	0
	0	0	0	0	70.552	0	0	0	0	0	117.55	118.81	0	0	0	0	0	0	0	0	0	0	0	0	0	0	0	0	0	0	0	0	0	0	0	0	0	129.38	125.96	126.48	0	0	0	0	0	0	0	0	0
	0	0	0	0	0	0	0	0	0	0	0	0	0	0	0	0	0	0	0	0	0	0	0	0	0	0	0	0	0	0	0	0	0	0	0	0	0	0	0	0	0	0	0	0	0	0	0	0	0
	0	0	0	0	0	0	0	0	0	0	0	0	0	0	0	0	0	0	0	0	0	0	0	0	0	0	0	0	0	0	0	0	0	0	0	0	0	0	0	0	0	0	0	0	0	0	0	0	0
	0	0	0	0	0	0	0	0	0	0	0	0	0	0	0	0	0	0	0	0	0	0	0	0	0	0	0	0	0	0	0	0	0	0	0	0	0	0	0	0	0	0	0	0	0	0	0	0	0
	0	0	0	0	0	0	0	0	0	0	0	0	0	0	0	0	0	0	0	0	0	0	0	0	0	0	0	0	0	0	0	0	0	0	0	0	0	0	0	0	0	0	0	0	0	0	0	0	0
	0	0	0	0	0	0	0	0	0	0	0	0	0	0	0	0	0	0	0	0	0	0	0	0	0	0	0	0	0	0	0	0	0	0	0	0	0	0	0	0	0	0	0	0	0	0	0	0	0
	49.035	0	0	0	0	0	0	0	0	14.005	11.068	0	0	0	0	0	0	0	0	0	0	0	0	0	0	0	0	0	0	0	0	8.3998	0	0	0	0	0	0	0	0	0	0	0	0	0	0	0	0	0
	0	0	0	0	0	0	0	0	0	0	0	0	0	0	0	24.851	0	0	0	0	0	0	0	0	0	0	0	0	0	0	0	26.438	0	0	3.4823	7.0479	0	0	0	0	0	0	0	0	0	0	0	0	0
	12.63	0	0	0	96.694	0	0	0	0	17.185	76.878	102.87	0	0	0	33.733	0	0	0	0	0	73.364	73.841	0	0	0	0	0	72.88	0	0	116.09	0	0	35.662	0	72.82	0	0	0	0	0	0	0	0	0	0	0	72.501
	0	0	0	0	0	0	0	0	0	50.707	104.86	0	0	0	0	0	0	0	0	0	0	0	0	0	0	0	0	0	0	0	0	118.96	0	0	111.32	0	0	117.92	0	0	0	0	0	0	0	0	0	0	0
	0	0	0	0	0	0	0	0	0	71.17	120.08	0	0	0	0	0	0	0	0	0	0	0	0	0	0	0	0	0	0	0	0	129.73	0	0	114.37	0	0	134.75	0	0	0	0	0	0	0	0	0	0	0
	47.534	0	0	0	0	0	0	0	0	42.941	0	0	0	0	0	102.75	0	0	0	0	0	0	0	0	0	0	0	0	0	0	0	0	0	0	109.65	0	0	0	0	0	0	0	0	0	0	0	0	0	0
	0	0	0	0	0	0	0	0	0	57.181	0	0	0	0	0	104.13	0	0	0	0	0	0	0	0	0	0	0	0	0	0	0	0	0	0	111.47	107.95	0	0	0	0	0	0	0	0	0	0	0	0	0
[truncated: 65 more columns]

## Sheet: Sheet3
Fig. 1
Correspondence table between nodes and communities in the structural connectivity weight matrix
	1
	1
	1
	1
	1
	1
	1
	1
	1
	1
	1
	1
	1
	1
	2
	2
	2
	2
	2
	2
	2
	2
	2
	2
	2
	2
	2
	2
	2
	2
	2
	2
	2
	2
	2
	2
	2
	2
	2
	2
	2
	2
	2
	2
	2
	3
	3
	3
	3
	3
	3
	3
	3
	3
	3
	3
	3
	3
	3
	3
	3
	4
	4
	4
	4
	4
	4
	4
	4
	4
	4
	4
	4
	4
	4
	4
	4
	4
	4
	4
	4
	4
	5
	5
	5
	5
	5
	5
	5
	5
	5
	5
	5
	5
	5
	5
	5
	5
	5
	5
	5
	5
	5
	5
	5
	5
	5
	6
	6
	6
	6
	6
	6
	6

## Sheet: Sheet4
Fig. 3a
An exemplar of R
	0	0	0	0	0.039268	0	0	0	0	0.035153	0.013019	0.013361	0.11018	0.041064	0	0	0	0	0	0	0	0	0	0	0	0	0	0	0	0	0	0	0	0	0	0	0	0	0	0	0	0	0	0	0	0	0	0.0040304	0
	0	0	0.14877	0	0.0098199	0.01231	0.0022112	0.012346	0.0081577	0	0	0.0014123	0	0.0051175	0	0	0	0	0	0.026959	0	0	0	0.012893	0	0	0	0	0	0	0	0	0	0	0	0	0	0	0	0.0017701	0	0	0	0	0	0	0.0015564	0	0
	0	0.14877	0	0.0011466	0.011604	0	0.032279	0.13588	0	0	0	0.0049166	0	0.026595	0	0	0	0	0	0	0	0	0	0	0	0	0	0	0	0	0	0	0	0	0	0	0	0	0	0.0025522	0	0	0	0	0	0	0	0	0
	0	0	0.0011466	0	0	0.0053951	0.0054903	0.015855	0	0	0	0.0068193	0	0.0018929	0	0	0.0012897	0.0039533	0	0.0073333	0.005627	0	0	0.0035179	0.0054054	0	0	0	0	0.048209	0.00095495	0	0	0	0	0	0	0	0	0.00069948	0	0.00024955	0	0	0	0.23719	0	0	0
	0.039268	0.0098199	0.011604	0	0	0	0.02793	0.091748	0	0.0052801	0.0036061	0.0091568	0.0054705	0.029445	0	0	0	0	0	0	0	0	0	0	0	0	0	0	0	0	0	0	0	0	0	0	0	0	0	0.065319	0	0	0	0	0	0	0	0.0088579	0
	0	0.01231	0	0.0053951	0	0	3.646e-05	0	0.001068	0	0	0	0	0.0016606	0	0	0.0038734	0	0	0.0011079	0	0.0052371	0	0.0034445	0.0056652	0.0023435	0	0.0061756	0	0.03207	0.013739	0	0	0	0	0	0	0	0	0.0076497	0	0.00069443	0	0	0	0.0028903	0.00097682	0.011714	0
	0	0.0022112	0.032279	0.0054903	0.02793	3.646e-05	0	0.13085	0.0015336	0	0	0.0051489	0	0.00068077	0	0	0.0057352	0	0	0.0023527	0	0	0	0	0	0	0	0.0014189	0	0	0	0	0	0	0	0	0	0	0	0.0029911	0	0	0	0	0	0	0.0022564	0	0
	0	0.012346	0.13588	0.015855	0.091748	0	0.13085	0	0	0	0	0.00091661	0	0.00751	0	0	0.076471	0	0	0	0	0	0	0	0	0	0	0	0	0	0.043985	0	0	0	0	0	0	0	0	0.0044095	0	0	0	0	0	0	0	0	0
	0	0.0081577	0	0	0	0.001068	0.0015336	0	0	0	0	0.0074772	0	0.033698	0	0	0	0	0	0.0011236	0	0	0	0.0059198	0	0	0	0.0030604	0	0.011274	0	0	0	0	0	0	0	0	0	0.056382	0	0.0026687	0	0	0	0	0.0036477	0	0
	0.035153	0	0	0	0.0052801	0	0	0	0	0	0.0029728	0.020285	0.0068994	0	0	0	0	0	0	0	0	0	0	0	0	0	0	0	0	0	0	0.0027439	0	0	0	0	0	0	0	0	0	0	0	0	0	0	0	0.009634	0
	0.013019	0	0	0	0.0036061	0	0	0	0	0.0029728	0	0.0011761	0.0023161	0	0	0	0	0	0	0	0	0	0	0	0	0	0	0	0	0	0	0	0	0	0	0	0	0.0426	0.012894	0	0	0	0	0	0	0	0	0	0
	0.013361	0.0014123	0.0049166	0.0068193	0.0091568	0	0.0051489	0.00091661	0.0074772	0.020285	0.0011761	0	0.058782	0.013343	0	0	0	0	0	0	0	0	0	0	0	0	0	0	0	0	0	0	0	0	0	0	0	0	0.0065244	0.00048863	0	0	0	0	0	0	0	0.010482	0
	0.11018	0	0	0	0.0054705	0	0	0	0	0.0068994	0.0023161	0.058782	0	0	0	0	0	0	0	0	0	0	0	0	0	0	0	0	0	0	0	0	0	0	0	0	0	0	0	0	0	0	0	0	0	0	0	0.023761	0
	0.041064	0.0051175	0.026595	0.0018929	0.029445	0.0016606	0.00068077	0.00751	0.033698	0	0	0.013343	0	0	0	0	0.00095972	0.0021509	0	0.0036794	0	0.050897	0.033944	0.002119	0.070588	0.0020383	0	0.01085	0	0	0.0012284	0	0	0	0	0	0	0	0	0.00028703	0	0.0025771	0	0	0	0	0.0065432	0.010036	0
	0	0	0	0	0	0	0	0	0	0	0	0	0	0	0	0	0	0.022147	0.016043	0	0	0	0	0	0	0	0.055042	0.012808	0.0090968	0	0	0	0	0	0	0	0.16129	0	0	0	0.0301	0.0085443	0	0.0050939	0	0	0	0	0
	0	0	0	0	0	0	0	0	0	0	0	0	0	0	0	0	0	0	0.0056911	0	0.0076179	0	0	0	0	0	0.05191	0	0.023845	0	0	0.0044697	0.0034877	0	0.024575	0.0082049	0.013139	0.0091818	0	0	0	0	0	0.0029847	0	0	0	0	0.10171
	0	0	0	0.0012897	0	0.0038734	0.0057352	0.076471	0	0	0	0	0	0.00095972	0	0	0	0.06715	0	0.037514	0.001766	0	0	0.00073496	0.0018506	0	0	0.023254	0	0	0	0	0	0	0	0	0	0	0	0.001803	0	0.023712	0	0	0	0	0.00040235	0	0
	0	0	0	0.0039533	0	0	0	0	0	0	0	0	0	0.0021509	0.022147	0	0.06715	0	0.048683	0.005681	0.0017628	0.025371	0.12839	0.0028714	0.0099498	0	0.0003628	0.077939	0.0095411	0.00062085	0.0023891	0	0	0	0	0	0	0	0.0033725	0.0011831	0	0.024313	0	0.0039113	0.00088396	0	0.0088377	0	0
	0	0	0	0	0	0	0	0	0	0	0	0	0	0	0.016043	0.0056911	0	0.048683	0	0	0.040168	0.0111	0.014224	0	0.0014915	0	0.004843	0	0.0021327	0.018574	0.012976	0.05423	0.0030661	0.033404	0.0059279	0.043001	0.012841	0.0075294	0.01168	0.071146	0	0.023572	0	0.017325	0.078735	0	0.0012233	0	0
	0	0.026959	0	0.0073333	0	0.0011079	0.0023527	0	0.0011236	0	0	0	0	0.0036794	0	0	0.037514	0.005681	0	0	0.0068325	0	0.04888	0.051208	0.0033054	0	0.044585	0.010803	0.0011756	0	0	0	0	0	0	0	0.0095416	0	0	0.0037504	0	0	0	0.018295	0	0	0	0	0
	0	0	0	0.005627	0	0	0	0	0	0	0	0	0	0	0	0.0076179	0.001766	0.0017628	0.040168	0.0068325	0	0.009553	0.0053017	0	0.01943	0	0.17075	0.016012	0.0049627	0	0.032258	0	0	0	0	0.0076494	0.0035858	0	0	0	0	0.0029681	0	0.06609	0	0	0	0	0.0014668
	0	0	0	0	0	0.0052371	0	0	0	0	0	0	0	0.050897	0	0	0	0.025371	0.0111	0	0.009553	0	0.015344	0.010468	0.006197	0.091791	0.044198	0.0025942	0.045312	0.00099193	0.013734	0.0014292	0.027179	0.0059718	0.0089085	0	0.031914	0.010953	0.014929	0.0011281	0	0.0019717	0.0035033	0	0.002899	0	0	0.016331	0.014465
	0	0	0	0	0	0	0	0	0	0	0	0	0	0.033944	0	0	0	0.12839	0.014224	0.04888	0.0053017	0.015344	0	0.00084618	0	0.0010988	0.0063509	0.0015264	0.0010166	0.026848	0.0029146	0.0069222	0.013005	0.0177	0.0040676	0	0.0083304	0.0088696	0.009367	0.036593	0.009113	0.00098325	0.018178	0	0.0025315	0	0.00073312	0.0049986	0.0017061
	0	0.012893	0	0.0035179	0	0.0034445	0	0	0.0059198	0	0	0	0	0.002119	0	0	0.00073496	0.0028714	0	0.051208	0	0.010468	0.00084618	0	0.018262	0.008081	0	0.01406	0	0.0021956	0.011096	0	0	0	0	0	0	0	0	0.040083	0	0.0050179	0	0	0	0.027229	0.0033826	0	0
	0	0	0	0.0054054	0	0.0056652	0	0	0	0	0	0	0	0.070588	0	0	0.0018506	0.0099498	0.0014915	0.0033054	0.01943	0.006197	0	0.018262	0	0	0.0017911	0.023751	0	0.014264	0.0078864	0	0	0	0	0	0	0	0	0.010677	0	0.0033905	0	0	0	0	0.0033627	0	0
	0	0	0	0	0	0.0023435	0	0	0	0	0	0	0	0.0020383	0	0	0	0	0	0	0	0.091791	0.0010988	0.008081	0	0	0	0	0	0.052298	0.011614	0	0	0	0	0	0	0	0	0	0	0.040224	0	0	0	0	0.011549	0.0015862	0
	0	0	0	0	0	0	0	0	0	0	0	0	0	0	0.055042	0.05191	0	0.0003628	0.004843	0.044585	0.17075	0.044198	0.0063509	0	0.0017911	0	0	0.072967	0.050475	0	0	0	0	0	0	0.024563	0.00063769	0	0	0	0.083487	0.011313	0.0052334	0.0038756	0	0	0	0	0.0064828
	0	0	0	0	0	0.0061756	0.0014189	0	0.0030604	0	0	0	0	0.01085	0.012808	0	0.023254	0.077939	0	0.010803	0.016012	0.0025942	0.0015264	0.01406	0.023751	0	0.072967	0	0.00064351	0	0	0	0	0	0	0	0.003223	0	0	0.00092353	0.0064008	0.0010132	0.0023295	0.011648	0	0	0.019337	0	0
	0	0	0	0	0	0	0	0	0	0	0	0	0	0	0.0090968	0.023845	0	0.0095411	0.0021327	0.0011756	0.0049627	0.045312	0.0010166	0	0	0	0.050475	0.00064351	0	0	0.036887	0.005959	0.20212	0	0.13866	0	0.023611	0.0017084	0	0	0.010206	0.011064	0.00057329	0.00612	0	0	0	0	0.007546
	0	0	0	0.048209	0	0.03207	0	0	0.011274	0	0	0	0	0	0	0	0	0.00062085	0.018574	0	0	0.00099193	0.026848	0.0021956	0.014264	0.052298	0	0	0	0	0.055082	0	0	0	0	0	0	0.017668	0.013658	0.0071098	0	0.0024382	0	0	0	0	0.0059604	0	0
	0	0	0	0.00095495	0	0.013739	0	0.043985	0	0	0	0	0	0.0012284	0	0	0	0.0023891	0.012976	0	0.032258	0.013734	0.0029146	0.011096	0.0078864	0.011614	0	0	0.036887	0.055082	0	0.0030654	0.03127	0	0	0	0	0.0036803	0.088044	0.0033191	0	0	0	0	0	0	0	0	0.012598
	0	0	0	0	0	0	0	0	0	0.0027439	0	0	0	0	0	0.0044697	0	0	0.05423	0	0	0.0014292	0.0069222	0	0	0	0	0	0.005959	0	0.0030654	0	0.0042073	0	0.041517	0	0	0.026001	0	0	0	0	0	0	0	0	0	0	0
	0	0	0	0	0	0	0	0	0	0	0	0	0	0	0	0.0034877	0	0	0.0030661	0	0	0.027179	0.013005	0	0	0	0	0	0.20212	0	0.03127	0.0042073	0	0.0041619	0.083038	0.016107	0	0.016551	0	0	0	0	0.020691	0.00892	0	0	0	0	0
	0	0	0	0	0	0	0	0	0	0	0	0	0	0	0	0	0	0	0.033404	0	0	0.0059718	0.0177	0	0	0	0	0	0	0	0	0	0.0041619	0	0.0064355	0.075474	0.090568	0.0037195	0	0	0.014742	0.048453	0.0016037	0.067669	0.0029073	0	0	0	0
	0	0	0	0	0	0	0	0	0	0	0	0	0	0	0	0.024575	0	0	0.0059279	0	0	0.0089085	0.0040676	0	0	0	0	0	0.13866	0	0	0.041517	0.083038	0.0064355	0	0.0066549	0	0.012115	0	0	0	0	0	0.030459	0	0	0	0	0
	0	0	0	0	0	0	0	0	0	0	0	0	0	0	0	0.0082049	0	0	0.043001	0	0.0076494	0	0	0	0	0	0.024563	0	0	0	0	0	0.016107	0.075474	0.0066549	0	0.020513	0	0	0	0	0	0	0.087892	0	0	0	0	0.065902
	0	0	0	0	0	0	0	0	0	0	0	0	0	0	0.16129	0.013139	0	0	0.012841	0.0095416	0.0035858	0.031914	0.0083304	0	0	0	0.00063769	0.003223	0.023611	0	0	0	0	0.090568	0	0.020513	0	0	0	0	0.034586	0.0043923	0.084669	0.038094	0	0	0	0	0.00064951
	0	0	0	0	0	0	0	0	0	0	0.0426	0	0	0	0	0.0091818	0	0	0.0075294	0	0	0.010953	0.0088696	0	0	0	0	0	0.0017084	0.017668	0.0036803	0.026001	0.016551	0.0037195	0.012115	0	0	0	0.0003525	0	0	0	0.060406	0.040277	0	0	0	0	0
	0	0	0	0	0	0	0	0	0	0	0.012894	0.0065244	0	0	0	0	0	0.0033725	0.01168	0	0	0.014929	0.009367	0	0	0	0	0	0	0.013658	0.088044	0	0	0	0	0	0	0.0003525	0	0.0028002	0	0.003567	0	0.008348	0.0034727	0	0	0	0
	0	0.0017701	0.0025522	0.00069948	0.065319	0.0076497	0.0029911	0.0044095	0.056382	0	0	0.00048863	0	0.00028703	0	0	0.001803	0.0011831	0.071146	0.0037504	0	0.0011281	0.036593	0.040083	0.010677	0	0	0.00092353	0	0.0071098	0.0033191	0	0	0	0	0	0	0	0.0028002	0	0	0.0028689	0	0	0.021595	0.030582	0.0049538	0	0.0059103
	0	0	0	0	0	0	0	0	0	0	0	0	0	0	0.0301	0	0	0	0	0	0	0	0.009113	0	0	0	0.083487	0.0064008	0.010206	0	0	0	0	0.014742	0	0	0.034586	0	0	0	0	0.010011	0.003811	0.13036	0.049898	0	0	0	0
	0	0	0	0.00024955	0	0.00069443	0	0	0.0026687	0	0	0	0	0.0025771	0.0085443	0	0.023712	0.024313	0.023572	0	0.0029681	0.0019717	0.00098325	0.0050179	0.0033905	0.040224	0.011313	0.0010132	0.011064	0.0024382	0	0	0	0.048453	0	0	0.0043923	0	0.003567	0.0028689	0.010011	0	0.088635	0.0066349	0.021715	0	0.00090554	0.023415	0
	0	0	0	0	0	0	0	0	0	0	0	0	0	0	0	0	0	0	0	0	0	0.0035033	0.018178	0	0	0	0.0052334	0.0023295	0.00057329	0	0	0	0.020691	0.0016037	0	0	0.084669	0.060406	0	0	0.003811	0.088635	0	0.012508	0.042827	0	0	0	0
	0	0	0	0	0	0	0	0	0	0	0	0	0	0	0.0050939	0.0029847	0	0.0039113	0.017325	0.018295	0.06609	0	0	0	0	0	0.0038756	0.011648	0.00612	0	0	0	0.00892	0.067669	0.030459	0.087892	0.038094	0.040277	0.008348	0	0.13036	0.0066349	0.012508	0	0	0	0	0	0
	0	0	0	0	0	0	0	0	0	0	0	0	0	0	0	0	0	0.00088396	0.078735	0	0	0.002899	0.0025315	0	0	0	0	0	0	0	0	0	0	0.0029073	0	0	0	0	0.0034727	0.021595	0.049898	0.021715	0.042827	0	0	0	0	0	0
	0	0	0	0.23719	0	0.0028903	0	0	0	0	0	0	0	0	0	0	0	0	0	0	0	0	0	0.027229	0	0	0	0	0	0	0	0	0	0	0	0	0	0	0	0.030582	0	0	0	0	0	0	0.067858	0.015481	0
	0	0.0015564	0	0	0	0.00097682	0.0022564	0	0.0036477	0	0	0	0	0.0065432	0	0	0.00040235	0.0088377	0.0012233	0	0	0	0.00073312	0.0033826	0.0033627	0.011549	0	0.019337	0	0.0059604	0	0	0	0	0	0	0	0	0	0.0049538	0	0.00090554	0	0	0	0.067858	0	0.023968	0
	0.0040304	0	0	0	0.0088579	0.011714	0	0	0	0.009634	0	0.010482	0.023761	0.010036	0	0	0	0	0	0	0	0.016331	0.0049986	0	0	0.0015862	0	0	0	0	0	0	0	0	0	0	0	0	0	0	0	0.023415	0	0	0	0.015481	0.023968	0	0
	0	0	0	0	0	0	0	0	0	0	0	0	0	0	0	0.10171	0	0	0	0	0.0014668	0.014465	0.0017061	0	0	0	0.0064828	0	0.007546	0	0.012598	0	0	0	0	0.065902	0.00064951	0	0	0.0059103	0	0	0	0	0	0	0	0	0
	0	0	0	0	0	0	0	0	0	0	0	0	0	0	0	0.011543	0	0.050389	0.021436	0	0	0.049028	0	0.00079169	0.0023061	0	0	0	0	0	0.0021808	0.0067187	0	0	0	0	0	0	0.067337	0.0016944	0	0	0	0	0	0	0	0	0.037925
	0	0.0079548	0.059692	0.0015651	0	0.0007154	0	0	0.020216	0	0	0	0	0.0014144	0	0	0.017871	0.0049251	0.0079261	0.018262	0.0054262	0.0019572	0.0051855	0.011996	0.028037	0.0078705	0	0	0	0.0012855	0.0010571	0.061776	0	0	0	0	0	0.0021354	0.0034249	0.0039616	0	0.046535	0	0	0	0.014761	0.0020728	0	0.0033142
	0.0059247	0	0.052788	0.00013408	0.028025	0.0023664	0	0	0	0.0035389	0.025532	0.05619	0.0047219	0	0	0	0	0.019374	0	0	0	0.0056204	0	0.0079821	0	0	0	0	0	0.067917	0.0078258	0	0	0	0	0	0	0	0.083717	0.073455	0	0	0	0	0	0.016608	0	0.0029381	0
	0.015459	0	0	0.00096465	0.011663	0	0	0	0	0.026886	0.00091877	0.0007362	0	0	0	0	0	0.0014284	0.047689	0.0081441	0.007672	0.059263	0.0077626	0.0010661	0	0	0	0	0.00094119	0	0.0014759	0.010002	0	0	0	0	0	0.20331	0.001992	0.026767	0	0	0	0	0	0	0	0	0.0079575
	0.005978	0	0	0	0.020746	0	0	0	0	0	0.082231	0.0014399	0	0	0	0.0015488	0	0	0.0042435	0	0.022159	0.0025354	0.042986	0	0	0	0	0	0.014414	0	0.004411	0.10924	0.023583	0	0	0	0.0037612	0.0067561	0.010368	0.041762	0	0	0	0	0	0	0	0	0.0031579
	0	0.045175	0	0	0	0.0098294	0	0	0.0078152	0	0	0.033189	0	0	0	0	0	0	0	0	0	0	0	0.0059672	0	0	0	0	0	0	0	0	0	0	0	0	0	0	0	0.060328	0	0.0042639	0	0	0	0.090891	0.006457	0.0083654	0
	0	0	0	0	0	0.0026131	0	0	0	0	0	0	0	0	0	0	0	0	0	0	0	0	0	0.00056689	0	0	0	0	0	0	0	0	0	0	0	0	0	0	0	0	0	0	0	0	0	0	0	0.0087925	0
	0	0	0	0	0	0.00085084	0	0	0	0.0028652	0	0.0014765	0.011065	0.03391	0	0	0	0	0	0	0	0	0	0	0	0	0	0	0	0	0	0	0	0	0	0	0	0	0	0	0	0	0	0	0	0.077053	0.10303	0.069662	0
	0.030973	0	0	0	0	0	0	0	0	0	0	0.0033819	0.0013858	0	0	0	0	0	0	0	0	0	0	0	0	0	0	0	0	0	0	0	0	0	0	0	0	0	0	0	0	0	0	0	0	0.0026147	0.00011982	0.0097235	0
	0	0	0	0	0	6.0155e-05	0	0	0.032804	0	0	0.0010153	0	0	0	0	0	0	0	0	0	0	0	0.0088867	0	0	0	0	0	0	0	0	0	0	0	0	0	0	0	0.0068318	0	0	0	0	0	0.042966	0.022428	0.0020416	0
	0	0	0	0	0	0	0	0	0	0	0.066398	0.00039753	0.0055823	0	0	0	0	0	0	0	0	0	0	0	0	0	0	0	0	0	0	0	0	0	0	0	0	0.001317	0	0	0	0	0	0	0	0.0036751	0	0.072444	0
	0.11452	0	0	0	0	0	0	0	0	0	0	0.0053995	0	0	0	0.078537	0	0	0	0	0	0	0	0	0	0	0	0	0	0	0	0	0	0	0	0	0	0	0	0	0	0	0	0	0	0	0	0	0.059618
	0.017383	0	0	0	0	0	0	0	0	0.0078229	0	0.0063105	0	0	0	0	0	0	0	0	0	0	0	0	0	0	0	0	0	0	0	0	0	0	0	0	0	0	0	0	0	0	0	0	0	0	0	0.020923	0
	0	0.011792	0	0	0	0.0062693	0	0	0.002857	0	0	0.16996	0	0	0	0	0	0	0	0	0	0	0	0.026902	0	0	0	0	0	0	0	0	0	0	0	0	0	0	0	0.0061963	0	0	0	0	0	0	0	0	0
	0	0	0	0	0	0	0	0	0	0	0.040483	0.058414	0	0	0	0	0	0	0	0	0	0	0	0	0	0	0	0	0	0	0	0	0	0	0	0	0	0	0	0	0	0	0	0	0	0	0	0	0
	0	0	0	0	0	0	0	0	0	0	0	0	0	0	0	0	0	0	0	0	0	0	0	0	0	0	0	0	0	0	0	0	0	0	0	0	0	0	0	0	0	0	0	0	0	0	0	0	0
	0	0	0	0	0	0	0	0	0	0	0	0	0	0	0	0	0	0	0	0	0	0	0	0.0014067	0	0	0	0	0	0	0	0	0	0	0	0	0	0	0	0	0	0	0	0	0	0	0	0	0
	0	0	0	0	0	0.039333	0	0	0	0	0	0	0	0	0	0	0	0	0	0	0	0	0	0.015925	0	0	0	0	0	0	0	0	0	0	0	0	0	0	0	0	0	0	0	0	0	0	0	0	0
	0	0	0	0	0	0	0	0	0	0	0	0	0	0	0	0	0	0	0	0	0	0	0	0	0	0	0	0	0	0	0	0	0	0	0	0	0	0	0	0	0	0	0	0	0	0	0	0	0
	0	0	0	0	0.0020972	0	0	0	0	0.012919	0.019521	0.024381	0	0	0	0	0	0	0	0	0	0	0	0	0	0	0	0	0	0	0	0	0	0	0	0	0	0	0.0047895	0.0047806	0	0	0	0	0	0	0	0.0013781	0
	0	0.003083	0	0	0	0.0060537	0	0	0.031302	0	0	0.024722	0	0	0	0	0	0	0	0	0	0	0	0.0073662	0.0070118	0	0	0	0	0	0	0	0	0	0	0	0	0	0	0.01916	0	0	0	0	0	0	0	0	0
	0	0.0061084	0	0	0	0.0030154	0	0	0.002755	0	0	0	0	0	0	0	0	0	0	0	0	0	0	0.00071828	0	0	0	0	0	0	0	0	0	0	0	0	0	0	0	0.0050915	0	0	0	0	0	0	0	0	0
	0	0	0	0	0	0	0	0	0	0	0	0	0	0	0	0	0	0	0	0	0	0	0	0	0	0	0	0	0	0	0	0	0	0	0	0	0	0	0	0	0	0	0	0	0	0	0	0	0
	0	0.011064	0	0	0	0.00024592	0.00034406	0	0.007753	0	0	0	0	0.018181	0	0	0	0	0	0	0	0	0	0.0022652	0	0	0	0	0	0	0	0	0	0	0	0	0	0	0	0.004271	0	0	0	0	0	0	0	0	0
	0	0	0	0	0	0	0	0	0	0	0	0	0	0	0	0	0	0	0	0	0	0	0	0.0019538	0	0	0	0	0	0	0	0	0	0	0	0	0	0	0	0	0	0	0	0	0	0	0	0	0
	0	0	0	0	0	0	0	0	0	0	0.0095163	0	0	0	0	0	0	0	0	0	0	0	0	0	0	0	0	0	0	0	0	0	0	0	0	0	0	0	0	0	0	0	0	0	0	0	0	0	0
	0	0	0	0	0	0.0025676	0	0	0.0040732	0	0	0.014499	0	0	0	0	0	0	0	0	0	0	0	0.0046277	0.0063385	0	0	0	0	0	0	0	0	0	0	0	0	0	0	0.0041027	0	0	0	0	0	0	0	0	0
	0.0020736	0	0	0	0.031212	0	0	0	0	0.003805	0.030635	0.01667	0.026824	0	0	0	0	0	0	0	0	0	0	0	0	0	0	0	0	0	0	0.00072147	0	0	0	0	0	0.0080883	0.00090122	0	0	0	0	0	0	0	0	0.013457	0
	0.0026017	0.0039774	0	0	0.0061733	0	0	0	0.0012131	0.0055517	0.00084415	0.003208	0.026644	0	0	0	0	0	0	0	0	0	0	0.00080849	0	0	0	0	0	0	0	0	0	0	0	0	0	0	0	0.0010238	0	0	0	0	0	0	0	0.015728	0
	0	0.0089386	0.082358	0	0.02545	0	0	0	0	0.034051	0.0034166	0.0017495	0	0	0	0	0	0	0	0	0	0	0	0.00018798	0	0	0	0	0	0	0	0.0032035	0	0	0	0	0	0.050489	0.092835	0.056987	0	0	0	0	0	0	0	0.0046395	0
	0	0	0	0	0	0	0	0	0	0.0025035	0	0.00099455	0.015119	0	0	0	0	0	0	0	0	0	0	0	0	0	0	0	0	0	0	0	0	0	0	0	0	0	0	0	0	0	0	0	0	0.05335	0	0.024142	0
	0	0.016963	0	0	0	0.046241	0	0	0.00033326	0	0	0.0012113	0	0	0	0	0	0	0	0	0	0	0	0.013911	0.12627	0	0	0	0	0	0	0	0	0	0	0	0	0	0	0.0023913	0	0	0	0	0	0	0	0	0
	0	0	0	0	0	0.0021069	0	0	0	0	0	0.010949	0	0.0012246	0	0	0	0	0	0	0	0	0	0.051702	0.01419	0	0	0	0	0	0	0	0	0	0	0	0	0	0	0	0	0.0042347	0	0	0	0	0	0.0051072	0
	0	0	0	0	0	0	0	0	0	0	0	0	0	0	0	0	0	0	0	0	0	0	0	0	0	0	0	0	0	0	0	0	0	0	0	0	0	0	0	0	0	0	0	0	0	0	0	0	0
	0	0	0	0	0	0	0	0	0	0	0	0	0	0	0	0.11866	0	0	0	0	0	0	0	0	0	0	0	0	0	0	0	0	0	0	0	0	0	0	0	0	0	0	0	0	0	0	0	0	0
	0	0	0	0	0	0	0	0	0	0	0	0	0	0	0	0	0	0	0	0	0	0	0	0	0	0	0	0	0	0	0	0	0	0	0	0	0	0	0	0	0	0	0	0	0	0	0	0	0
	0	0	0	0	0	0	0	0	0	0	0	0	0	0	0	0	0	0	0	0	0	0	0	0	0	0	0	0	0	0	0	0	0	0	0	0	0	0	0	0	0	0	0	0	0	0	0	0	0
	0	0	0	0	0	0	0	0	0	0	0	0	0	0	0	0	0	0	0	0	0	0	0	0	0	0	0	0	0	0	0	0	0	0	0	0	0	0	0	0.017801	0	0	0	0	0	0	0	0	0
	0	0	0	0	0	0	0	0	0	0	0	0	0	0	0	0	0	0	0	0	0	0	0	0	0	0	0	0	0	0	0	0	0	0	0	0	0	0	0	0	0	0	0	0	0	0	0	0	0
	0	0	0	0	0	0	0	0	0	0	0	0	0	0	0	0	0	0	0	0	0	0	0	0	0	0	0	0	0	0	0	0	0	0	0	0	0	0	0	0.027707	0	0	0	0	0	0	0	0	0
	0	0	0	0	0	0	0	0	0	0	0	0	0	0	0	0	0	0	0	0	0	0	0	0	0	0	0	0	0	0	0	0	0	0	0	0	0	0	0	0	0	0	0	0	0	0	0	0.019646	0
	0	0	0	0	0	0	0	0	0	0	0	0	0	0	0	0	0	0	0	0	0	0	0	0	0	0	0	0	0	0	0	0	0	0	0	0	0	0	0	0	0	0	0	0	0	0	0	0	0
	0	0	0	0	0	0	0	0	0	0	0	0	0	0	0	0	0	0	0	0	0	0	0	0	0	0	0	0	0	0	0	0	0	0	0	0	0	0	0	0	0	0	0	0	0	0	0	0	0
	0	0	0	0	0	0	0	0	0	0	0	0	0	0	0	0	0	0	0	0	0	0	0	0	0	0	0	0	0	0	0	0	0	0	0	0	0	0	0	0	0	0	0	0	0	0	0	0	0
	0	0	0	0	0	0.029329	0	0	0.013825	0	0	0	0	0	0	0	0	0	0	0	0	0	0	0.019625	0	0	0	0	0	0	0	0	0	0	0	0	0	0	0	0.0022377	0	0	0	0	0	0	0	0	0
	0	0	0	0	0	0	0	0	0	0	0	0	0	0	0	0	0	0	0	0	0	0	0	0	0	0	0	0	0	0	0	0	0	0	0	0	0	0	0	0	0	0	0	0	0	0	0	0	0
	0	0	0	0	0	0	0	0	0	0	0	0	0	0	0	0	0	0	0	0	0	0	0	0	0	0	0	0	0	0	0	0	0	0	0	0	0	0	0	0	0	0	0	0	0	0	0	0	0
	0	0	0	0	0	0	0	0	0	0.00047578	0.023977	0	0	0	0	0	0	0	0	0	0	0	0	0	0	0	0	0	0	0	0	0.0046677	0	0	0	0	0	0.0014669	0	0	0	0	0	0	0	0	0	0	0
	0	0	0	0	0	0	0	0	0	0	0	0	0	0	0	0	0	0	0	0	0	0	0	0	0	0	0	0	0	0	0	0	0	0	0	0	0	0	0	0	0	0	0	0	0	0	0	0	0
	0	0	0	0	0	0	0	0	0	0	0	0	0	0	0	0	0	0	0	0	0	0	0	0	0	0	0	0	0	0	0	0	0	0	0.032491	0	0	0	0	0	0	0	0	0	0	0	0	0	0
	0	0	0	0	0	0	0	0	0	0	0	0	0	0	0	0	0	0	0	0	0	0	0	0	0	0	0	0	0	0	0	0	0	0	0	0	0	0	0	0	0	0	0	0	0	0	0	0	0.072086
	0	0	0	0	0	0	0	0	0	0.0023447	0.022585	0.0064967	0	0	0	0	0	0	0	0	0	0	0	0	0	0	0	0	0	0	0	0.0015561	0	0	0	0	0	0.015342	0.077127	0	0	0	0	0	0	0	0	0	0
	0	0	0	0	0.0024139	0	0	0	0	0	0.0031755	0.0015515	0	0	0	0	0	0	0	0	0	0	0	0	0	0	0	0	0	0	0	0	0	0	0	0	0	0.017467	0.026909	0.0096646	0	0	0	0	0	0	0	0	0
	0	0	0	0	0	0	0	0	0	0	0	0	0	0	0	0	0	0	0	0	0	0	0	0	0	0	0	0	0	0	0	0	0	0	0	0	0	0	0	0	0	0	0	0	0	0	0	0	0
	0	0	0	0	0	0	0	0	0	0	0	0	0	0	0	0	0	0	0	0	0	0	0	0	0	0	0	0	0	0	0	0	0	0	0	0	0	0	0	0	0	0	0	0	0	0	0	0	0
	0	0	0	0	0	0	0	0	0	0	0	0	0	0	0	0	0	0	0	0	0	0	0	0	0	0	0	0	0	0	0	0	0	0	0	0	0	0	0	0	0	0	0	0	0	0	0	0	0
	0	0	0	0	0	0	0	0	0	0	0	0	0	0	0	0	0	0	0	0	0	0	0	0	0	0	0	0	0	0	0	0	0	0	0	0	0	0	0	0	0	0	0	0	0	0	0	0	0
	0	0	0	0	0	0	0	0	0	0	0	0	0	0	0	0	0	0	0	0	0	0	0	0	0	0	0	0	0	0	0	0	0	0	0	0	0	0	0	0	0	0	0	0	0	0	0	0	0
	0.012964	0	0	0	0	0	0	0	0	0.0071503	0.035887	0	0	0	0	0	0	0	0	0	0	0	0	0	0	0	0	0	0	0	0	0.012946	0	0	0	0	0	0	0	0	0	0	0	0	0	0	0	0	0
	0	0	0	0	0	0	0	0	0	0	0	0	0	0	0	0.12629	0	0	0	0	0	0	0	0	0	0	0	0	0	0	0	0.022435	0	0	0.010319	0.070671	0	0	0	0	0	0	0	0	0	0	0	0	0
	0.004805	0	0	0	0.0092966	0	0	0	0	0.012139	0.037726	0.032571	0	0	0	0.015008	0	0	0	0	0	0.15282	0.14936	0	0	0	0	0	0.043818	0	0	0.054261	0	0	0.044968	0	0.084549	0	0	0	0	0	0	0	0	0	0	0	0.080204
	0	0	0	0	0	0	0	0	0	0.010436	0.095883	0	0	0	0	0	0	0	0	0	0	0	0	0	0	0	0	0	0	0	0	0.0018745	0	0	0.0071633	0	0	0.014451	0	0	0	0	0	0	0	0	0	0	0
	0	0	0	0	0	0	0	0	0	0.026111	0.0030185	0	0	0	0	0	0	0	0	0	0	0	0	0	0	0	0	0	0	0	0	0.1131	0	0	0.21927	0	0	0.01473	0	0	0	0	0	0	0	0	0	0	0
	0.011744	0	0	0	0	0	0	0	0	0.25382	0	0	0	0	0	0.032937	0	0	0	0	0	0	0	0	0	0	0	0	0	0	0	0	0	0	0.038124	0	0	0	0	0	0	0	0	0	0	0	0	0	0
	0	0	0	0	0	0	0	0	0	0.025399	0	0	0	0	0	0.026964	0	0	0	0	0	0	0	0	0	0	0	0	0	0	0	0	0	0	0.004917	0.0042348	0	0	0	0	0	0	0	0	0	0	0	0	0
[truncated: 65 more columns]

## Sheet: Sheet5
Fig. 3a
An exemplar of G
	0	0	0	0	0.01933	0	0	0	0	0.03207	0.013651	0.00071954	0.021291	0.0020296	0	0	0	0	0	0	0	0	0	0	0	0	0	0	0	0	0	0	0	0	0	0	0	0	0	0	0	0	0	0	0	0	0	0.0079182	0
	0	0	0.004307	0	0.051986	0.025859	0.0026828	0.0012443	0.021487	0	0	0.05975	0	0.0015184	0	0	0	0	0	0.0011213	0	0	0	0.034899	0	0	0	0	0	0	0	0	0	0	0	0	0	0	0	0.1366	0	0	0	0	0	0	0.00043237	0	0
	0	0.004307	0	0.11545	0.012514	0	0.021048	0.30927	0	0	0	0.00304	0	0.032094	0	0	0	0	0	0	0	0	0	0	0	0	0	0	0	0	0	0	0	0	0	0	0	0	0	0.047724	0	0	0	0	0	0	0	0	0
	0	0	0.11545	0	0	0.0062951	0.031276	0.070324	0	0	0	0.0066134	0	0.020948	0	0	0.0042527	0.0042687	0	0.028985	0.029297	0	0	0.0090935	0.0029127	0	0	0	0	0.0040824	0.0014132	0	0	0	0	0	0	0	0	0.0062048	0	0.0011156	0	0	0	0.0010794	0	0	0
	0.01933	0.051986	0.012514	0	0	0	0.027926	0.022247	0	0.0077112	0.052734	0.039271	0.0066467	0.020365	0	0	0	0	0	0	0	0	0	0	0	0	0	0	0	0	0	0	0	0	0	0	0	0	0	0.0034787	0	0	0	0	0	0	0	0.017935	0
	0	0.025859	0	0.0062951	0	0	0.021172	0	0.011396	0	0	0	0	0.0070055	0	0	0.052654	0	0	0.0024219	0	0.008029	0	0.012995	0.046242	0.00067897	0	0.00097599	0	0.00092544	0.00047586	0	0	0	0	0	0	0	0	0.0040443	0	0.0022576	0	0	0	0.0024334	0.0012671	0.00091254	0
	0	0.0026828	0.021048	0.031276	0.027926	0.021172	0	0.074911	0.0095175	0	0	0.0021678	0	0.0028113	0	0	0.011326	0	0	0.0038952	0	0	0	0	0	0	0	0.0010358	0	0	0	0	0	0	0	0	0	0	0	0.0036086	0	0	0	0	0	0	0.00034304	0	0
	0	0.0012443	0.30927	0.070324	0.022247	0	0.074911	0	0	0	0	0.010726	0	0.005404	0	0	0.031961	0	0	0	0	0	0	0	0	0	0	0	0	0	0.00041469	0	0	0	0	0	0	0	0	0.0055088	0	0	0	0	0	0	0	0	0
	0	0.021487	0	0	0	0.011396	0.0095175	0	0	0	0	0.060812	0	0.0029729	0	0	0	0	0	0.0025917	0	0	0	0.033554	0	0	0	0.012108	0	0.0083453	0	0	0	0	0	0	0	0	0	0.038669	0	0.0060184	0	0	0	0	0.0007536	0	0
	0.03207	0	0	0	0.0077112	0	0	0	0	0	0.10815	0.0038702	0.0030075	0	0	0	0	0	0	0	0	0	0	0	0	0	0	0	0	0	0	0.0020237	0	0	0	0	0	0	0	0	0	0	0	0	0	0	0	0.0045222	0
	0.013651	0	0	0	0.052734	0	0	0	0	0.10815	0	0.074049	0.017532	0	0	0	0	0	0	0	0	0	0	0	0	0	0	0	0	0	0	0	0	0	0	0	0	0.05058	0.040538	0	0	0	0	0	0	0	0	0	0
	0.00071954	0.05975	0.00304	0.0066134	0.039271	0	0.0021678	0.010726	0.060812	0.0038702	0.074049	0	0.011537	0.0069836	0	0	0	0	0	0	0	0	0	0	0	0	0	0	0	0	0	0	0	0	0	0	0	0	0.10976	0.055565	0	0	0	0	0	0	0	0.00178	0
	0.021291	0	0	0	0.0066467	0	0	0	0	0.0030075	0.017532	0.011537	0	0	0	0	0	0	0	0	0	0	0	0	0	0	0	0	0	0	0	0	0	0	0	0	0	0	0	0	0	0	0	0	0	0	0	0.033648	0
	0.0020296	0.0015184	0.032094	0.020948	0.020365	0.0070055	0.0028113	0.005404	0.0029729	0	0	0.0069836	0	0	0	0	0.0019499	0.0057681	0	0.029803	0	0.012227	0.0068719	0.0034373	0.0021115	0.0035206	0	0.026504	0	0	0.0098352	0	0	0	0	0	0	0	0	0.0024018	0	0.08423	0	0	0	0	0.067748	0.019717	0
	0	0	0	0	0	0	0	0	0	0	0	0	0	0	0	0	0	0.062026	0.0051541	0	0	0	0	0	0	0	0.087818	0.0052747	0.0035042	0	0	0	0	0	0	0	0.0060622	0	0	0	0.09835	0.021364	0	0.037469	0	0	0	0	0
	0	0	0	0	0	0	0	0	0	0	0	0	0	0	0	0	0	0	0.026328	0	0.003562	0	0	0	0	0	0.0029495	0	0.0067145	0	0	0.017871	0.006599	0	0.14023	0.023832	0.0085038	0.0093445	0	0	0	0	0	0.066327	0	0	0	0	0.061396
	0	0	0	0.0042527	0	0.052654	0.011326	0.031961	0	0	0	0	0	0.0019499	0	0	0	0.014255	0	0.024299	0.014499	0	0	0.032383	0.04629	0	0	0.0083436	0	0	0	0	0	0	0	0	0	0	0	0.0083384	0	0.0064446	0	0	0	0	0.0024318	0	0
	0	0	0	0.0042687	0	0	0	0	0	0	0	0	0	0.0057681	0.062026	0	0.014255	0	0.051963	0.034218	0.053488	0.0052226	0.0040157	0.012877	0.025472	0	0.098914	0.020497	0.0076812	0.0022204	0.0016334	0	0	0	0	0	0	0	0.027701	0.0064512	0	0.0031115	0	0.038618	0.028695	0	0.012266	0	0
	0	0	0	0	0	0	0	0	0	0	0	0	0	0	0.0051541	0.026328	0	0.051963	0	0	0.022629	0.021999	0.012652	0	0.0049934	0	0.0074081	0	0.0071541	0.0030358	0.0035858	0.02706	0.005261	0.0062523	0.074267	0.028896	0.0047886	0.016389	0.025697	0.10446	0	0.019518	0	0.12358	0.0085437	0	0.0014737	0	0
	0	0.0011213	0	0.028985	0	0.0024219	0.0038952	0	0.0025917	0	0	0	0	0.029803	0	0	0.024299	0.034218	0	0	0.016018	0	0.00058071	0.090715	0.002939	0	0.053926	0.011745	0.0038125	0	0	0	0	0	0	0	0.001332	0	0	0.00031068	0	0	0	0.00898	0	0	0	0	0
	0	0	0	0.029297	0	0	0	0	0	0	0	0	0	0	0	0.003562	0.014499	0.053488	0.022629	0.016018	0	0.0038067	0.029883	0	0.083187	0	0.021127	0.102	0.012687	0	0.0015506	0	0	0	0	0.0080881	0.014625	0	0	0	0	0.0029735	0	0.01114	0	0	0	0	0.0028142
	0	0	0	0	0	0.008029	0	0	0	0	0	0	0	0.012227	0	0	0	0.0052226	0.021999	0	0.0038067	0	0.064244	0.0055629	0.0071603	0.017754	0.016761	0.0019853	0.0075006	0.019761	0.0018467	0.0096219	0.0096788	0.015054	0.0037972	0	0.17746	0.019754	0.030699	0.0061685	0	0.031962	0.024964	0	0.0062953	0	0	0.002707	0.0097148
	0	0	0	0	0	0	0	0	0	0	0	0	0	0.0068719	0	0	0	0.0040157	0.012652	0.00058071	0.029883	0.064244	0	0.0011175	0	0.067441	0.018295	0.0012398	0.060846	0.0098539	0.073094	0.014064	0.012418	0.010793	0.026936	0	0.02987	0.014582	0.011142	0.0098841	0.072048	0.007279	0.0041736	0	0.0042206	0	0.0017028	0.0025103	0.027953
	0	0.034899	0	0.0090935	0	0.012995	0	0	0.033554	0	0	0	0	0.0034373	0	0	0.032383	0.012877	0	0.090715	0	0.0055629	0.0011175	0	0.072259	0.001622	0	0.0077254	0	0.00072979	0.0035331	0	0	0	0	0	0	0	0	0.032332	0	0.0014137	0	0	0	0.0067724	0.00056922	0	0
	0	0	0	0.0029127	0	0.046242	0	0	0	0	0	0	0	0.0021115	0	0	0.04629	0.025472	0.0049934	0.002939	0.083187	0.0071603	0	0.072259	0	0	0.043325	0.0026003	0	0.0037902	0.0017367	0	0	0	0	0	0	0	0	0.036668	0	0.0049112	0	0	0	0	0.0012566	0	0
	0	0	0	0	0	0.00067897	0	0	0	0	0	0	0	0.0035206	0	0	0	0	0	0	0	0.017754	0.067441	0.001622	0	0	0	0	0	0.057771	0.032474	0	0	0	0	0	0	0	0	0	0	0.0070799	0	0	0	0	0.011132	0.027	0
	0	0	0	0	0	0	0	0	0	0	0	0	0	0	0.087818	0.0029495	0	0.098914	0.0074081	0.053926	0.021127	0.016761	0.018295	0	0.043325	0	0	0.033001	0.11677	0	0	0	0	0	0	0.042413	0.024113	0	0	0	0.0075837	0.0063112	0.019589	0.027378	0	0	0	0	0.004054
	0	0	0	0	0	0.00097599	0.0010358	0	0.012108	0	0	0	0	0.026504	0.0052747	0	0.0083436	0.020497	0	0.011745	0.102	0.0019853	0.0012398	0.0077254	0.0026003	0	0.033001	0	0.0024353	0	0	0	0	0	0	0	0.0036837	0	0	0.030071	0.017648	0.024764	0.0061061	0.0042592	0	0	0.0019398	0	0
	0	0	0	0	0	0	0	0	0	0	0	0	0	0	0.0035042	0.0067145	0	0.0076812	0.0071541	0.0038125	0.012687	0.0075006	0.060846	0	0	0	0.11677	0.0024353	0	0	0.043321	0.01984	0.0020631	0	0.0081	0	0.060654	0.0073464	0	0	0.0033202	0.059566	0.0045848	0.0037215	0	0	0	0	0.047201
	0	0	0	0.0040824	0	0.00092544	0	0	0.0083453	0	0	0	0	0	0	0	0	0.0022204	0.0030358	0	0	0.019761	0.0098539	0.00072979	0.0037902	0.057771	0	0	0	0	0.068792	0	0	0	0	0	0	0.0032018	0.010312	0.014106	0	0.012641	0	0	0	0	0.047722	0	0
	0	0	0	0.0014132	0	0.00047586	0	0.00041469	0	0	0	0	0	0.0098352	0	0	0	0.0016334	0.0035858	0	0.0015506	0.0018467	0.073094	0.0035331	0.0017367	0.032474	0	0	0.043321	0.068792	0	0.001466	0.0028624	0	0	0	0	0.0023494	0.0026595	0.0037062	0	0	0	0	0	0	0	0	0.04662
	0	0	0	0	0	0	0	0	0	0.0020237	0	0	0	0	0	0.017871	0	0	0.02706	0	0	0.0096219	0.014064	0	0	0	0	0	0.01984	0	0.001466	0	0.064914	0	0.033048	0	0	0.076185	0	0	0	0	0	0	0	0	0	0	0
	0	0	0	0	0	0	0	0	0	0	0	0	0	0	0	0.006599	0	0	0.005261	0	0	0.0096788	0.012418	0	0	0	0	0	0.0020631	0	0.0028624	0.064914	0	0.088025	0.10046	0.013185	0	0.05724	0	0	0	0	0.062051	0.032032	0	0	0	0	0
	0	0	0	0	0	0	0	0	0	0	0	0	0	0	0	0	0	0	0.0062523	0	0	0.015054	0.010793	0	0	0	0	0	0	0	0	0	0.088025	0	0.061796	0.022221	0.015805	0.018515	0	0	0.010496	0.019741	0.010687	0.011632	0.084158	0	0	0	0
	0	0	0	0	0	0	0	0	0	0	0	0	0	0	0	0.14023	0	0	0.074267	0	0	0.0037972	0.026936	0	0	0	0	0	0.0081	0	0	0.033048	0.10046	0.061796	0	0.081601	0	0.012361	0	0	0	0	0	0.015757	0	0	0	0	0
	0	0	0	0	0	0	0	0	0	0	0	0	0	0	0	0.023832	0	0	0.028896	0	0.0080881	0	0	0	0	0	0.042413	0	0	0	0	0	0.013185	0.022221	0.081601	0	0.067526	0	0	0	0	0	0	0.0042293	0	0	0	0	0.037681
	0	0	0	0	0	0	0	0	0	0	0	0	0	0	0.0060622	0.0085038	0	0	0.0047886	0.001332	0.014625	0.17746	0.02987	0	0	0	0.024113	0.0036837	0.060654	0	0	0	0	0.015805	0	0.067526	0	0	0	0	0.0026195	0.021758	0.015386	0.071702	0	0	0	0	0.017797
	0	0	0	0	0	0	0	0	0	0	0.05058	0	0	0	0	0.0093445	0	0	0.016389	0	0	0.019754	0.014582	0	0	0	0	0	0.0073464	0.0032018	0.0023494	0.076185	0.05724	0.018515	0.012361	0	0	0	0.10814	0	0	0	0.056605	0.021028	0	0	0	0	0
	0	0	0	0	0	0	0	0	0	0	0.040538	0.10976	0	0	0	0	0	0.027701	0.025697	0	0	0.030699	0.011142	0	0	0	0	0	0	0.010312	0.0026595	0	0	0	0	0	0	0.10814	0	0.053849	0	0.010771	0	0.0066453	0.0016421	0	0	0	0
	0	0.1366	0.047724	0.0062048	0.0034787	0.0040443	0.0036086	0.0055088	0.038669	0	0	0.055565	0	0.0024018	0	0	0.0083384	0.0064512	0.10446	0.00031068	0	0.0061685	0.0098841	0.032332	0.036668	0	0	0.030071	0	0.014106	0.0037062	0	0	0	0	0	0	0	0.053849	0	0	0.0021903	0	0	0.031539	0.0017766	0.0022383	0	0.0070621
	0	0	0	0	0	0	0	0	0	0	0	0	0	0	0.09835	0	0	0	0	0	0	0	0.072048	0	0	0	0.0075837	0.017648	0.0033202	0	0	0	0	0.010496	0	0	0.0026195	0	0	0	0	0.033399	0.077776	0.027713	0.033059	0	0	0	0
	0	0	0	0.0011156	0	0.0022576	0	0	0.0060184	0	0	0	0	0.08423	0.021364	0	0.0064446	0.0031115	0.019518	0	0.0029735	0.031962	0.007279	0.0014137	0.0049112	0.0070799	0.0063112	0.024764	0.059566	0.012641	0	0	0	0.019741	0	0	0.021758	0	0.010771	0.0021903	0.033399	0	0.0035863	0.0045483	0.01185	0	0.0027984	0.013284	0
	0	0	0	0	0	0	0	0	0	0	0	0	0	0	0	0	0	0	0	0	0	0.024964	0.0041736	0	0	0	0.019589	0.0061061	0.0045848	0	0	0	0.062051	0.010687	0	0	0.015386	0.056605	0	0	0.077776	0.0035863	0	0.048698	0.016039	0	0	0	0
	0	0	0	0	0	0	0	0	0	0	0	0	0	0	0.037469	0.066327	0	0.038618	0.12358	0.00898	0.01114	0	0	0	0	0	0.027378	0.0042592	0.0037215	0	0	0	0.032032	0.011632	0.015757	0.0042293	0.071702	0.021028	0.0066453	0	0.027713	0.0045483	0.048698	0	0	0	0	0	0
	0	0	0	0	0	0	0	0	0	0	0	0	0	0	0	0	0	0.028695	0.0085437	0	0	0.0062953	0.0042206	0	0	0	0	0	0	0	0	0	0	0.084158	0	0	0	0	0.0016421	0.031539	0.033059	0.01185	0.016039	0	0	0	0	0	0
	0	0	0	0.0010794	0	0.0024334	0	0	0	0	0	0	0	0	0	0	0	0	0	0	0	0	0	0.0067724	0	0	0	0	0	0	0	0	0	0	0	0	0	0	0	0.0017766	0	0	0	0	0	0	0.034881	0.12519	0
	0	0.00043237	0	0	0	0.0012671	0.00034304	0	0.0007536	0	0	0	0	0.067748	0	0	0.0024318	0.012266	0.0014737	0	0	0	0.0017028	0.00056922	0.0012566	0.011132	0	0.0019398	0	0.047722	0	0	0	0	0	0	0	0	0	0.0022383	0	0.0027984	0	0	0	0.034881	0	0.0089428	0
	0.0079182	0	0	0	0.017935	0.00091254	0	0	0	0.0045222	0	0.00178	0.033648	0.019717	0	0	0	0	0	0	0	0.002707	0.0025103	0	0	0.027	0	0	0	0	0	0	0	0	0	0	0	0	0	0	0	0.013284	0	0	0	0.12519	0.0089428	0	0
	0	0	0	0	0	0	0	0	0	0	0	0	0	0	0	0.061396	0	0	0	0	0.0028142	0.0097148	0.027953	0	0	0	0.004054	0	0.047201	0	0.04662	0	0	0	0	0.037681	0.017797	0	0	0.0070621	0	0	0	0	0	0	0	0	0
	0	0	0	0	0	0	0	0	0	0	0	0	0	0	0	0.070509	0	0.0027654	0.0022747	0	0	0.020819	0	0.00077795	0.0018329	0	0	0	0	0	0.022315	0.00077848	0	0	0	0	0	0	0.0011809	0.0006036	0	0	0	0	0	0	0	0	0.011803
	0	0.00011377	0.0066865	0.00046278	0	0.0010821	0	0	0.0069527	0	0	0	0	0.0036811	0	0	0.0010539	0.0021972	0.001878	0.00027937	0.00075445	0.027119	0.0039991	0.0026208	0.0028176	0.0040911	0	0	0	0.058241	0.012771	0.0038734	0	0	0	0	0	0.00077377	0.0017224	0.0011738	0	0.0005257	0	0	0	0.15546	0.084778	0	0.0094645
	0.019274	0	0.00051851	0.00010464	0.0040942	0.00061693	0	0	0	0.0040816	0.0058692	0.00079229	0.053579	0	0	0	0	0.0011396	0	0	0	0.0087426	0	0.00075313	0	0	0	0	0	0.052806	0.0035907	0	0	0	0	0	0	0	0.010106	0.00035766	0	0	0	0	0	0.19669	0	0.022162	0
	0.037432	0	0	0.00045893	0.0036981	0	0	0	0	0.0041791	0.0061344	0.0032231	0	0	0	0	0	0.001089	0.002989	0.00042315	0.00038986	0.017161	0.0012777	0.0032902	0	0	0	0	0.022075	0	0.028164	0.0041512	0	0	0	0	0	0.0039256	0.0096018	0.013921	0	0	0	0	0	0	0	0	0.028648
	0.0028866	0	0	0	0.037048	0	0	0	0	0	0.027995	0.0032155	0	0	0	0.031165	0	0	0.0034889	0	0.002446	0.040618	0.01869	0	0	0	0	0	0.049309	0	0.034618	0.0036384	0.0016437	0	0	0	0.038024	0.0061012	0.012347	0.0028939	0	0	0	0	0	0	0	0	0.089748
	0	0.0026298	0	0	0	0.0094949	0	0	0.0017126	0	0	0.0074154	0	0	0	0	0	0	0	0	0	0	0	0.003891	0	0	0	0	0	0	0	0	0	0	0	0	0	0	0	0.00247	0	0.0026078	0	0	0	0.040005	0.0052674	0.013447	0
	0	0	0	0	0	0.00099387	0	0	0	0	0	0	0	0	0	0	0	0	0	0	0	0	0	0.00016851	0	0	0	0	0	0	0	0	0	0	0	0	0	0	0	0	0	0	0	0	0	0	0	0.00099294	0
	0	0	0	0	0	0.0016289	0	0	0	0.0081431	0	0.0031208	0.064735	0.021333	0	0	0	0	0	0	0	0	0	0	0	0	0	0	0	0	0	0	0	0	0	0	0	0	0	0	0	0	0	0	0	0.058693	0.0073755	0.023551	0
	0.0037512	0	0	0	0	0	0	0	0	0	0	0.00047949	0.052435	0	0	0	0	0	0	0	0	0	0	0	0	0	0	0	0	0	0	0	0	0	0	0	0	0	0	0	0	0	0	0	0	0.012481	0.00092389	0.0034837	0
	0	0	0	0	0	0.00012332	0	0	0.00034352	0	0	0.00011489	0	0	0	0	0	0	0	0	0	0	0	0.0009823	0	0	0	0	0	0	0	0	0	0	0	0	0	0	0	0.00020319	0	0	0	0	0	0.0025307	0.00040872	0.0032467	0
	0	0	0	0	0	0	0	0	0	0	0.00084721	0.0005534	0.0037918	0	0	0	0	0	0	0	0	0	0	0	0	0	0	0	0	0	0	0	0	0	0	0	0	0.00038553	0	0	0	0	0	0	0	0.032181	0	0.016999	0
	0.00784	0	0	0	0	0	0	0	0	0	0	0.00083681	0	0	0	0.0066934	0	0	0	0	0	0	0	0	0	0	0	0	0	0	0	0	0	0	0	0	0	0	0	0	0	0	0	0	0	0	0	0	0.028521
	0.041935	0	0	0	0	0	0	0	0	0.035237	0	0.033884	0	0	0	0	0	0	0	0	0	0	0	0	0	0	0	0	0	0	0	0	0	0	0	0	0	0	0	0	0	0	0	0	0	0	0	0.040188	0
	0	0.0014636	0	0	0	0.0026223	0	0	0.025929	0	0	0.0063628	0	0	0	0	0	0	0	0	0	0	0	0.0046436	0	0	0	0	0	0	0	0	0	0	0	0	0	0	0	0.012825	0	0	0	0	0	0	0	0	0
	0	0	0	0	0	0	0	0	0	0	0.0089365	0.022103	0	0	0	0	0	0	0	0	0	0	0	0	0	0	0	0	0	0	0	0	0	0	0	0	0	0	0	0	0	0	0	0	0	0	0	0	0
	0	0	0	0	0	0	0	0	0	0	0	0	0	0	0	0	0	0	0	0	0	0	0	0	0	0	0	0	0	0	0	0	0	0	0	0	0	0	0	0	0	0	0	0	0	0	0	0	0
	0	0	0	0	0	0	0	0	0	0	0	0	0	0	0	0	0	0	0	0	0	0	0	0.0010031	0	0	0	0	0	0	0	0	0	0	0	0	0	0	0	0	0	0	0	0	0	0	0	0	0
	0	0	0	0	0	0.00069064	0	0	0	0	0	0	0	0	0	0	0	0	0	0	0	0	0	0.00017769	0	0	0	0	0	0	0	0	0	0	0	0	0	0	0	0	0	0	0	0	0	0	0	0	0
	0	0	0	0	0	0	0	0	0	0	0	0	0	0	0	0	0	0	0	0	0	0	0	0	0	0	0	0	0	0	0	0	0	0	0	0	0	0	0	0	0	0	0	0	0	0	0	0	0
	0	0	0	0	0.013705	0	0	0	0	0.023569	0.0069466	0.042697	0	0	0	0	0	0	0	0	0	0	0	0	0	0	0	0	0	0	0	0	0	0	0	0	0	0	0.0026287	0.020179	0	0	0	0	0	0	0	0.0028611	0
	0	0.0023381	0	0	0	0.0014767	0	0	0.0011654	0	0	0.0026981	0	0	0	0	0	0	0	0	0	0	0	0.00021212	0.001832	0	0	0	0	0	0	0	0	0	0	0	0	0	0	0.0067601	0	0	0	0	0	0	0	0	0
	0	0.00067246	0	0	0	0.00043082	0	0	0.0011678	0	0	0	0	0	0	0	0	0	0	0	0	0	0	0.00028667	0	0	0	0	0	0	0	0	0	0	0	0	0	0	0	0.00085315	0	0	0	0	0	0	0	0	0
	0	0	0	0	0	0	0	0	0	0	0	0	0	0	0	0	0	0	0	0	0	0	0	0	0	0	0	0	0	0	0	0	0	0	0	0	0	0	0	0	0	0	0	0	0	0	0	0	0
	0	0.00057179	0	0	0	0.03561	0.002805	0	0.00055931	0	0	0	0	0.0033903	0	0	0	0	0	0	0	0	0	0.0017248	0	0	0	0	0	0	0	0	0	0	0	0	0	0	0	0.00026436	0	0	0	0	0	0	0	0	0
	0	0	0	0	0	0	0	0	0	0	0	0	0	0	0	0	0	0	0	0	0	0	0	0.0019401	0	0	0	0	0	0	0	0	0	0	0	0	0	0	0	0	0	0	0	0	0	0	0	0	0
	0	0	0	0	0	0	0	0	0	0	0.0015908	0	0	0	0	0	0	0	0	0	0	0	0	0	0	0	0	0	0	0	0	0	0	0	0	0	0	0	0	0	0	0	0	0	0	0	0	0	0
	0	0	0	0	0	0.0031232	0	0	0.011646	0	0	0.016717	0	0	0	0	0	0	0	0	0	0	0	0.0024045	0.0040648	0	0	0	0	0	0	0	0	0	0	0	0	0	0	0.00078225	0	0	0	0	0	0	0	0	0
	0.0072582	0	0	0	0.022997	0	0	0	0	0.07218	0.035374	0.00431	0.0084476	0	0	0	0	0	0	0	0	0	0	0	0	0	0	0	0	0	0	0.01936	0	0	0	0	0	0.0047711	0.06002	0	0	0	0	0	0	0	0	0.02064	0
	0.12698	0.0019295	0	0	0.013433	0	0	0	0.0027885	0.01587	0.0045237	0.0078278	0.0015233	0	0	0	0	0	0	0	0	0	0	0.0015476	0	0	0	0	0	0	0	0	0	0	0	0	0	0	0	0.0034566	0	0	0	0	0	0	0	0.00080194	0
	0	0.0058187	0.0020741	0	0.0016799	0	0	0	0	0.0051789	0.012044	0.0099263	0	0	0	0	0	0	0	0	0	0	0	0.0017267	0	0	0	0	0	0	0	0.008647	0	0	0	0	0	0.024763	0.0054065	0.029058	0	0	0	0	0	0	0	0.002053	0
	0	0	0	0	0	0	0	0	0	0.00182	0	0.00099061	0.022112	0	0	0	0	0	0	0	0	0	0	0	0	0	0	0	0	0	0	0	0	0	0	0	0	0	0	0	0	0	0	0	0	0.019994	0	0.0025092	0
	0	0.00092316	0	0	0	0.00057415	0	0	0.0021475	0	0	0.0025463	0	0	0	0	0	0	0	0	0	0	0	0.0021719	0.0014705	0	0	0	0	0	0	0	0	0	0	0	0	0	0	0.0024405	0	0	0	0	0	0	0	0	0
	0	0	0	0	0	0.0011433	0	0	0	0	0	0.0012613	0	0.0019342	0	0	0	0	0	0	0	0	0	0.0020259	0.00056131	0	0	0	0	0	0	0	0	0	0	0	0	0	0	0	0	0.0019995	0	0	0	0	0	0.027843	0
	0	0	0	0	0	0	0	0	0	0	0	0	0	0	0	0	0	0	0	0	0	0	0	0	0	0	0	0	0	0	0	0	0	0	0	0	0	0	0	0	0	0	0	0	0	0	0	0	0
	0	0	0	0	0	0	0	0	0	0	0	0	0	0	0	0.012623	0	0	0	0	0	0	0	0	0	0	0	0	0	0	0	0	0	0	0	0	0	0	0	0	0	0	0	0	0	0	0	0	0
	0	0	0	0	0	0	0	0	0	0	0	0	0	0	0	0	0	0	0	0	0	0	0	0	0	0	0	0	0	0	0	0	0	0	0	0	0	0	0	0	0	0	0	0	0	0	0	0	0
	0	0	0	0	0	0	0	0	0	0	0	0	0	0	0	0	0	0	0	0	0	0	0	0	0	0	0	0	0	0	0	0	0	0	0	0	0	0	0	0	0	0	0	0	0	0	0	0	0
	0	0	0	0	0	0	0	0	0	0	0	0	0	0	0	0	0	0	0	0	0	0	0	0	0	0	0	0	0	0	0	0	0	0	0	0	0	0	0	0.0010031	0	0	0	0	0	0	0	0	0
	0	0	0	0	0	0	0	0	0	0	0	0	0	0	0	0	0	0	0	0	0	0	0	0	0	0	0	0	0	0	0	0	0	0	0	0	0	0	0	0	0	0	0	0	0	0	0	0	0
	0	0	0	0	0	0	0	0	0	0	0	0	0	0	0	0	0	0	0	0	0	0	0	0	0	0	0	0	0	0	0	0	0	0	0	0	0	0	0	0.0010851	0	0	0	0	0	0	0	0	0
	0	0	0	0	0	0	0	0	0	0	0	0	0	0	0	0	0	0	0	0	0	0	0	0	0	0	0	0	0	0	0	0	0	0	0	0	0	0	0	0	0	0	0	0	0	0	0	0.0015237	0
	0	0	0	0	0	0	0	0	0	0	0	0	0	0	0	0	0	0	0	0	0	0	0	0	0	0	0	0	0	0	0	0	0	0	0	0	0	0	0	0	0	0	0	0	0	0	0	0	0
	0	0	0	0	0	0	0	0	0	0	0	0	0	0	0	0	0	0	0	0	0	0	0	0	0	0	0	0	0	0	0	0	0	0	0	0	0	0	0	0	0	0	0	0	0	0	0	0	0
	0	0	0	0	0	0	0	0	0	0	0	0	0	0	0	0	0	0	0	0	0	0	0	0	0	0	0	0	0	0	0	0	0	0	0	0	0	0	0	0	0	0	0	0	0	0	0	0	0
	0	0	0	0	0	0.0023642	0	0	0.00016344	0	0	0	0	0	0	0	0	0	0	0	0	0	0	0.0052037	0	0	0	0	0	0	0	0	0	0	0	0	0	0	0	0.0014029	0	0	0	0	0	0	0	0	0
	0	0	0	0	0	0	0	0	0	0	0	0	0	0	0	0	0	0	0	0	0	0	0	0	0	0	0	0	0	0	0	0	0	0	0	0	0	0	0	0	0	0	0	0	0	0	0	0	0
	0	0	0	0	0	0	0	0	0	0	0	0	0	0	0	0	0	0	0	0	0	0	0	0	0	0	0	0	0	0	0	0	0	0	0	0	0	0	0	0	0	0	0	0	0	0	0	0	0
	0	0	0	0	0	0	0	0	0	0.0052813	0.0029357	0	0	0	0	0	0	0	0	0	0	0	0	0	0	0	0	0	0	0	0	0.015501	0	0	0	0	0	0.047723	0	0	0	0	0	0	0	0	0	0	0
	0	0	0	0	0	0	0	0	0	0	0	0	0	0	0	0	0	0	0	0	0	0	0	0	0	0	0	0	0	0	0	0	0	0	0	0	0	0	0	0	0	0	0	0	0	0	0	0	0
	0	0	0	0	0	0	0	0	0	0	0	0	0	0	0	0	0	0	0	0	0	0	0	0	0	0	0	0	0	0	0	0	0	0	0.0032796	0	0	0	0	0	0	0	0	0	0	0	0	0	0
	0	0	0	0	0	0	0	0	0	0	0	0	0	0	0	0	0	0	0	0	0	0	0	0	0	0	0	0	0	0	0	0	0	0	0	0	0	0	0	0	0	0	0	0	0	0	0	0	0.0082344
	0	0	0	0	0	0	0	0	0	0.0031617	0.0051943	0.0019665	0	0	0	0	0	0	0	0	0	0	0	0	0	0	0	0	0	0	0	0.013691	0	0	0	0	0	0.0015567	0.00090141	0	0	0	0	0	0	0	0	0	0
	0	0	0	0	0.015422	0	0	0	0	0	0.015723	0.0017961	0	0	0	0	0	0	0	0	0	0	0	0	0	0	0	0	0	0	0	0	0	0	0	0	0	0.013599	0.0021913	0.0026552	0	0	0	0	0	0	0	0	0
	0	0	0	0	0	0	0	0	0	0	0	0	0	0	0	0	0	0	0	0	0	0	0	0	0	0	0	0	0	0	0	0	0	0	0	0	0	0	0	0	0	0	0	0	0	0	0	0	0
	0	0	0	0	0	0	0	0	0	0	0	0	0	0	0	0	0	0	0	0	0	0	0	0	0	0	0	0	0	0	0	0	0	0	0	0	0	0	0	0	0	0	0	0	0	0	0	0	0
	0	0	0	0	0	0	0	0	0	0	0	0	0	0	0	0	0	0	0	0	0	0	0	0	0	0	0	0	0	0	0	0	0	0	0	0	0	0	0	0	0	0	0	0	0	0	0	0	0
	0	0	0	0	0	0	0	0	0	0	0	0	0	0	0	0	0	0	0	0	0	0	0	0	0	0	0	0	0	0	0	0	0	0	0	0	0	0	0	0	0	0	0	0	0	0	0	0	0
	0	0	0	0	0	0	0	0	0	0	0	0	0	0	0	0	0	0	0	0	0	0	0	0	0	0	0	0	0	0	0	0	0	0	0	0	0	0	0	0	0	0	0	0	0	0	0	0	0
	0.0082982	0	0	0	0	0	0	0	0	0.029829	0.041239	0	0	0	0	0	0	0	0	0	0	0	0	0	0	0	0	0	0	0	0	0.013186	0	0	0	0	0	0	0	0	0	0	0	0	0	0	0	0	0
	0	0	0	0	0	0	0	0	0	0	0	0	0	0	0	0.024654	0	0	0	0	0	0	0	0	0	0	0	0	0	0	0	0.16907	0	0	0.099168	0.045982	0	0	0	0	0	0	0	0	0	0	0	0	0
	0.11631	0	0	0	0.049585	0	0	0	0	0.082239	0.022028	0.0056178	0	0	0	0.087728	0	0	0	0	0	0.090864	0.0071723	0	0	0	0	0	0.089176	0	0	0.013713	0	0	0.025715	0	0.037526	0	0	0	0	0	0	0	0	0	0	0	0.046202
	0	0	0	0	0	0	0	0	0	0.002716	0.0075346	0	0	0	0	0	0	0	0	0	0	0	0	0	0	0	0	0	0	0	0	0.0098911	0	0	0.010516	0	0	0.0088361	0	0	0	0	0	0	0	0	0	0	0
	0	0	0	0	0	0	0	0	0	0.038949	0.01428	0	0	0	0	0	0	0	0	0	0	0	0	0	0	0	0	0	0	0	0	0.012325	0	0	0.0037304	0	0	0.012556	0	0	0	0	0	0	0	0	0	0	0
	0.012268	0	0	0	0	0	0	0	0	0.015409	0	0	0	0	0	0.031278	0	0	0	0	0	0	0	0	0	0	0	0	0	0	0	0	0	0	0.013582	0	0	0	0	0	0	0	0	0	0	0	0	0	0
	0	0	0	0	0	0	0	0	0	0.0086819	0	0	0	0	0	0.026159	0	0	0	0	0	0	0	0	0	0	0	0	0	0	0	0	0	0	0.010203	0.052226	0	0	0	0	0	0	0	0	0	0	0	0	0
[truncated: 65 more columns]

## Sheet: Sheet6
Fig. 3a
An exemplar of T
	0	0	0	0	0.0033227	0	0	0	0	0.019906	0.017781	0.027013	0.11203	0.082428	0	0	0	0	0	0	0	0	0	0	0	0	0	0	0	0	0	0	0	0	0	0	0	0	0	0	0	0	0	0	0	0	0	0.013231	0
	0	0	0.0074219	0	0.0021673	0.052763	0.0042985	0.036488	0.033188	0	0	0.10496	0	0.035721	0	0	0	0	0	0.001074	0	0	0	0.0019397	0	0	0	0	0	0	0	0	0	0	0	0	0	0	0	0.00065371	0	0	0	0	0	0	0.0016106	0	0
	0	0.0074219	0	0.0067137	0.063597	0	0.045742	0.28257	0	0	0	0.027502	0	0.074011	0	0	0	0	0	0	0	0	0	0	0	0	0	0	0	0	0	0	0	0	0	0	0	0	0	0.017616	0	0	0	0	0	0	0	0	0
	0	0	0.0067137	0	0	0.010014	0.032437	0.085922	0	0	0	0.0036486	0	0.035107	0	0	0.0070673	0.00072745	0	0.008906	0.0074087	0	0	0.039875	0.054621	0	0	0	0	0.01432	0.0018025	0	0	0	0	0	0	0	0	0.002301	0	0.0071595	0	0	0	0.0088066	0	0	0
	0.0033227	0.0021673	0.063597	0	0	0	0.018265	0.034059	0	0.089785	0.0099501	0.014969	0.055663	0.0020727	0	0	0	0	0	0	0	0	0	0	0	0	0	0	0	0	0	0	0	0	0	0	0	0	0	0.0038595	0	0	0	0	0	0	0	0.0045201	0
	0	0.052763	0	0.010014	0	0	0.013619	0	0.048574	0	0	0	0	0.0022367	0	0	0.0048933	0	0	0.0030668	0	0.00037402	0	0.001609	0.001762	0.012016	0	0.0007669	0	0.024664	0.0066741	0	0	0	0	0	0	0	0	0.0004658	0	0.0026757	0	0	0	0.0023654	0.011528	0.000974	0
	0	0.0042985	0.045742	0.032437	0.018265	0.013619	0	0.013651	0.01908	0	0	0.013115	0	0.014863	0	0	0.027251	0	0	0.0013435	0	0	0	0	0	0	0	0.012485	0	0	0	0	0	0	0	0	0	0	0	0.0012359	0	0	0	0	0	0	0.00083426	0	0
	0	0.036488	0.28257	0.085922	0.034059	0	0.013651	0	0	0	0	0.072228	0	0.001487	0	0	0.0038631	0	0	0	0	0	0	0	0	0	0	0	0	0	0.0072654	0	0	0	0	0	0	0	0	0.0003968	0	0	0	0	0	0	0	0	0
	0	0.033188	0	0	0	0.048574	0.01908	0	0	0	0	0.015703	0	0.0028228	0	0	0	0	0	0.00088238	0	0	0	0.001655	0	0	0	0.0049946	0	0.0015901	0	0	0	0	0	0	0	0	0	0.0040204	0	0.0042796	0	0	0	0	0.0011371	0	0
	0.019906	0	0	0	0.089785	0	0	0	0	0	0.050651	0.015675	0.010034	0	0	0	0	0	0	0	0	0	0	0	0	0	0	0	0	0	0	0.0037183	0	0	0	0	0	0	0	0	0	0	0	0	0	0	0	0.056857	0
	0.017781	0	0	0	0.0099501	0	0	0	0	0.050651	0	0.053227	0.0098016	0	0	0	0	0	0	0	0	0	0	0	0	0	0	0	0	0	0	0	0	0	0	0	0	0.0073731	0.0042969	0	0	0	0	0	0	0	0	0	0
	0.027013	0.10496	0.027502	0.0036486	0.014969	0	0.013115	0.072228	0.015703	0.015675	0.053227	0	0.0075888	0.0048439	0	0	0	0	0	0	0	0	0	0	0	0	0	0	0	0	0	0	0	0	0	0	0	0	0.005751	0.00048778	0	0	0	0	0	0	0	0.012762	0
	0.11203	0	0	0	0.055663	0	0	0	0	0.010034	0.0098016	0.0075888	0	0	0	0	0	0	0	0	0	0	0	0	0	0	0	0	0	0	0	0	0	0	0	0	0	0	0	0	0	0	0	0	0	0	0	0.018771	0
	0.082428	0.035721	0.074011	0.035107	0.0020727	0.0022367	0.014863	0.001487	0.0028228	0	0	0.0048439	0	0	0	0	0.025288	0.0037365	0	0.069174	0	0.00070748	0.0015539	0.00096532	0.021831	0.0024795	0	0.0001087	0	0	0.012289	0	0	0	0	0	0	0	0	0.01247	0	0.0014918	0	0	0	0	0.0024067	0.0015706	0
	0	0	0	0	0	0	0	0	0	0	0	0	0	0	0	0	0	0.013513	0.089864	0	0	0	0	0	0	0	0.012042	0.0041554	0.036304	0	0	0	0	0	0	0	0.036132	0	0	0	0.038449	0.089378	0	0.0043237	0	0	0	0	0
	0	0	0	0	0	0	0	0	0	0	0	0	0	0	0	0	0	0	0.060255	0	0.09763	0	0	0	0	0	0.1465	0	0.016175	0	0	0.0091988	0.067652	0	0.014389	0.017895	0.0051169	0.005068	0	0	0	0	0	0.070977	0	0	0	0	0.025187
	0	0	0	0.0070673	0	0.0048933	0.027251	0.0038631	0	0	0	0	0	0.025288	0	0	0	0.0038662	0	0.012969	0.0087022	0	0	0.0033054	0.003989	0	0	0.057293	0	0	0	0	0	0	0	0	0	0	0	0.070307	0	0.015459	0	0	0	0	0.013222	0	0
	0	0	0	0.00072745	0	0	0	0	0	0	0	0	0	0.0037365	0.013513	0	0.0038662	0	0.031503	0.064421	0.0011975	0.015875	0.02333	0.005863	0.01711	0	0.080259	0.0017	0.0046753	0.0086399	0.027951	0	0	0	0	0	0	0	0.099477	0.042539	0	0.0098691	0	0.0049724	0.056967	0	0.0032399	0	0
	0	0	0	0	0	0	0	0	0	0	0	0	0	0	0.089864	0.060255	0	0.031503	0	0	0.021931	0.0045717	0.012397	0	0.0016761	0	0.0087411	0	0.079409	0.016435	0.043347	0.0038993	0.0060727	0.011182	0.063319	0.062548	0.0087125	0.0067938	0.038072	0.026301	0	0.0026286	0	0.0049047	0.0095402	0	0.0022826	0	0
	0	0.001074	0	0.008906	0	0.0030668	0.0013435	0	0.00088238	0	0	0	0	0.069174	0	0	0.012969	0.064421	0	0	0.021115	0	0.022193	0.01586	0.011901	0	0.021888	0.0053356	0.0037978	0	0	0	0	0	0	0	0.025082	0	0	0.0019092	0	0	0	0.012483	0	0	0	0	0
	0	0	0	0.0074087	0	0	0	0	0	0	0	0	0	0	0	0.09763	0.0087022	0.0011975	0.021931	0.021115	0	0.010968	0.0023112	0	0.029672	0	0.020961	0.015687	0.021137	0	0.0041439	0	0	0	0	0.062058	0.018639	0	0	0	0	0.0015531	0	0.048257	0	0	0	0	0.02053
	0	0	0	0	0	0.00037402	0	0	0	0	0	0	0	0.00070748	0	0	0	0.015875	0.0045717	0	0.010968	0	0.0038122	0.0043663	0.010912	0.0057663	0.036805	0.00072173	0.0026359	0.039279	0.0010873	0.0047973	0.093208	0.0032452	0.026729	0	0.16767	0.0016318	0.13576	0.010248	0	0.0037479	0.0030678	0	0.031446	0	0	0.00016656	0.088689
	0	0	0	0	0	0	0	0	0	0	0	0	0	0.0015539	0	0	0	0.02333	0.012397	0.022193	0.0023112	0.0038122	0	0.0087341	0	0.020378	0.0067042	0.0037236	0.082796	0.0042008	0.0085649	0.0071146	0.0059496	0.019043	0.0037217	0	0.018108	0.0082721	0.036391	0.2329	0.022568	0.017762	0.0079824	0	0.0089791	0	0.0027383	0.0014933	0.0050743
	0	0.0019397	0	0.039875	0	0.001609	0	0	0.001655	0	0	0	0	0.00096532	0	0	0.0033054	0.005863	0	0.01586	0	0.0043663	0.0087341	0	0.047844	0.08287	0	0.0023158	0	0.0015861	0.0020405	0	0	0	0	0	0	0	0	0.019242	0	0.009597	0	0	0	0.003805	0.00051557	0	0
	0	0	0	0.054621	0	0.001762	0	0	0	0	0	0	0	0.021831	0	0	0.003989	0.01711	0.0016761	0.011901	0.029672	0.010912	0	0.047844	0	0	0.053334	0.0074289	0	0.0056855	0.068587	0	0	0	0	0	0	0	0	0.011115	0	0.0038915	0	0	0	0	0.016318	0	0
	0	0	0	0	0	0.012016	0	0	0	0	0	0	0	0.0024795	0	0	0	0	0	0	0	0.0057663	0.020378	0.08287	0	0	0	0	0	0.064017	0.018139	0	0	0	0	0	0	0	0	0	0	0.005751	0	0	0	0	0.0031652	0.0076527	0
	0	0	0	0	0	0	0	0	0	0	0	0	0	0	0.012042	0.1465	0	0.080259	0.0087411	0.021888	0.020961	0.036805	0.0067042	0	0.053334	0	0	0.0057074	0.030568	0	0	0	0	0	0	0.028545	0.014152	0	0	0	0.098041	0.012409	0.023859	0.024731	0	0	0	0	0.0058724
	0	0	0	0	0	0.0007669	0.012485	0	0.0049946	0	0	0	0	0.0001087	0.0041554	0	0.057293	0.0017	0	0.0053356	0.015687	0.00072173	0.0037236	0.0023158	0.0074289	0	0.0057074	0	0.013282	0	0	0	0	0	0	0	0.084481	0	0	0.029623	0.04709	0.0011712	0.0014672	0.0022171	0	0	0.023247	0	0
	0	0	0	0	0	0	0	0	0	0	0	0	0	0	0.036304	0.016175	0	0.0046753	0.079409	0.0037978	0.021137	0.0026359	0.082796	0	0	0	0.030568	0.013282	0	0	0.0084524	0.12206	0.030183	0	0.013782	0	0.011813	0.0016248	0	0	0.070607	0.015882	0.0095812	0.013301	0	0	0	0	0.012104
	0	0	0	0.01432	0	0.024664	0	0	0.0015901	0	0	0	0	0	0	0	0	0.0086399	0.016435	0	0	0.039279	0.0042008	0.0015861	0.0056855	0.064017	0	0	0	0	0.095093	0	0	0	0	0	0	0.072496	0.0018748	0.005023	0	0.009231	0	0	0	0	0.0074109	0	0
	0	0	0	0.0018025	0	0.0066741	0	0.0072654	0	0	0	0	0	0.012289	0	0	0	0.027951	0.043347	0	0.0041439	0.0010873	0.0085649	0.0020405	0.068587	0.018139	0	0	0.0084524	0.095093	0	0.0034597	0.016025	0	0	0	0	0.0035613	0.024353	0.0038783	0	0	0	0	0	0	0	0	0.0040513
	0	0	0	0	0	0	0	0	0	0.0037183	0	0	0	0	0	0.0091988	0	0	0.0038993	0	0	0.0047973	0.0071146	0	0	0	0	0	0.12206	0	0.0034597	0	0.075338	0	0.012616	0	0	0.013547	0	0	0	0	0	0	0	0	0	0	0
	0	0	0	0	0	0	0	0	0	0	0	0	0	0	0	0.067652	0	0	0.0060727	0	0	0.093208	0.0059496	0	0	0	0	0	0.030183	0	0.016025	0.075338	0	0.026953	0.021197	0.078198	0	0.0028965	0	0	0	0	0.0053313	0.013627	0	0	0	0	0
	0	0	0	0	0	0	0	0	0	0	0	0	0	0	0	0	0	0	0.011182	0	0	0.0032452	0.019043	0	0	0	0	0	0	0	0	0	0.026953	0	0.11165	0.020012	0.0051636	0.022676	0	0	0.020954	0.025384	0.075884	0.0020462	0.035307	0	0	0	0
	0	0	0	0	0	0	0	0	0	0	0	0	0	0	0	0.014389	0	0	0.063319	0	0	0.026729	0.0037217	0	0	0	0	0	0.013782	0	0	0.012616	0.021197	0.11165	0	0.054826	0	0.087167	0	0	0	0	0	0.1044	0	0	0	0	0
	0	0	0	0	0	0	0	0	0	0	0	0	0	0	0	0.017895	0	0	0.062548	0	0.062058	0	0	0	0	0	0.028545	0	0	0	0	0	0.078198	0.020012	0.054826	0	0.072217	0	0	0	0	0	0	0.010131	0	0	0	0	0.015704
	0	0	0	0	0	0	0	0	0	0	0	0	0	0	0.036132	0.0051169	0	0	0.0087125	0.025082	0.018639	0.16767	0.018108	0	0	0	0.014152	0.084481	0.011813	0	0	0	0	0.0051636	0	0.072217	0	0	0	0	0.0028235	0.026707	0.042596	0.031144	0	0	0	0	0.0091833
	0	0	0	0	0	0	0	0	0	0	0.0073731	0	0	0	0	0.005068	0	0	0.0067938	0	0	0.0016318	0.0082721	0	0	0	0	0	0.0016248	0.072496	0.0035613	0.013547	0.0028965	0.022676	0.087167	0	0	0	0.11912	0	0	0	0.061731	0.043035	0	0	0	0	0
	0	0	0	0	0	0	0	0	0	0	0.0042969	0.005751	0	0	0	0	0	0.099477	0.038072	0	0	0.13576	0.036391	0	0	0	0	0	0	0.0018748	0.024353	0	0	0	0	0	0	0.11912	0	0.0038051	0	0.014387	0	0.011811	0.0080122	0	0	0	0
	0	0.00065371	0.017616	0.002301	0.0038595	0.0004658	0.0012359	0.0003968	0.0040204	0	0	0.00048778	0	0.01247	0	0	0.070307	0.042539	0.026301	0.0019092	0	0.010248	0.2329	0.019242	0.011115	0	0	0.029623	0	0.005023	0.0038783	0	0	0	0	0	0	0	0.0038051	0	0	0.01652	0	0	0.015568	0.00081425	0.003358	0	0.0033497
	0	0	0	0	0	0	0	0	0	0	0	0	0	0	0.038449	0	0	0	0	0	0	0	0.022568	0	0	0	0.098041	0.04709	0.070607	0	0	0	0	0.020954	0	0	0.0028235	0	0	0	0	0.0044581	0.013073	0.057823	0.011063	0	0	0	0
	0	0	0	0.0071595	0	0.0026757	0	0	0.0042796	0	0	0	0	0.0014918	0.089378	0	0.015459	0.0098691	0.0026286	0	0.0015531	0.0037479	0.017762	0.009597	0.0038915	0.005751	0.012409	0.0011712	0.015882	0.009231	0	0	0	0.025384	0	0	0.026707	0	0.014387	0.01652	0.0044581	0	0.0066932	0.016312	0.036795	0	0.00047038	0.034898	0
	0	0	0	0	0	0	0	0	0	0	0	0	0	0	0	0	0	0	0	0	0	0.0030678	0.0079824	0	0	0	0.023859	0.0014672	0.0095812	0	0	0	0.0053313	0.075884	0	0	0.042596	0.061731	0	0	0.013073	0.0066932	0	0.0896	0.0080122	0	0	0	0
	0	0	0	0	0	0	0	0	0	0	0	0	0	0	0.0043237	0.070977	0	0.0049724	0.0049047	0.012483	0.048257	0	0	0	0	0	0.024731	0.0022171	0.013301	0	0	0	0.013627	0.0020462	0.1044	0.010131	0.031144	0.043035	0.011811	0	0.057823	0.016312	0.0896	0	0	0	0	0	0
	0	0	0	0	0	0	0	0	0	0	0	0	0	0	0	0	0	0.056967	0.0095402	0	0	0.031446	0.0089791	0	0	0	0	0	0	0	0	0	0	0.035307	0	0	0	0	0.0080122	0.015568	0.011063	0.036795	0.0080122	0	0	0	0	0	0
	0	0	0	0.0088066	0	0.0023654	0	0	0	0	0	0	0	0	0	0	0	0	0	0	0	0	0	0.003805	0	0	0	0	0	0	0	0	0	0	0	0	0	0	0	0.00081425	0	0	0	0	0	0	0.078103	0.02747	0
	0	0.0016106	0	0	0	0.011528	0.00083426	0	0.0011371	0	0	0	0	0.0024067	0	0	0.013222	0.0032399	0.0022826	0	0	0	0.0027383	0.00051557	0.016318	0.0031652	0	0.023247	0	0.0074109	0	0	0	0	0	0	0	0	0	0.003358	0	0.00047038	0	0	0	0.078103	0	0.00061249	0
	0.013231	0	0	0	0.0045201	0.000974	0	0	0	0.056857	0	0.012762	0.018771	0.0015706	0	0	0	0	0	0	0	0.00016656	0.0014933	0	0	0.0076527	0	0	0	0	0	0	0	0	0	0	0	0	0	0	0	0.034898	0	0	0	0.02747	0.00061249	0	0
	0	0	0	0	0	0	0	0	0	0	0	0	0	0	0	0.025187	0	0	0	0	0.02053	0.088689	0.0050743	0	0	0	0.0058724	0	0.012104	0	0.0040513	0	0	0	0	0.015704	0.0091833	0	0	0.0033497	0	0	0	0	0	0	0	0	0
	0	0	0	0	0	0	0	0	0	0	0	0	0	0	0	0.019618	0	0.00097227	0.0041955	0	0	0.023025	0	0.0019239	0.0036224	0	0	0	0	0	0.011707	0.037342	0	0	0	0	0	0	0.0088398	0.012142	0	0	0	0	0	0	0	0	0.097311
	0	0.0099166	0.019589	0.0065413	0	0.0040139	0	0	0.0073078	0	0	0	0	0.00068782	0	0	0.001443	0.0017068	0.00013042	0.0054642	0.00031145	0.0021474	0.0091103	0.00089323	0.0015043	0.0074237	0	0	0	0.0014355	0.019917	0.012404	0	0	0	0	0	0.040103	0.0012788	0.00011105	0	0.0047061	0	0	0	0.02495	0.005214	0	0.086268
	0.030413	0	0.001735	0.0036293	0.0028539	0.00086938	0	0	0	0.014078	0.0067181	0.0034486	0.019145	0	0	0	0	0.0082703	0	0	0	0.00077184	0	0.0014591	0	0	0	0	0	0.0067979	0.0023459	0	0	0	0	0	0	0	0.0021405	0.0014514	0	0	0	0	0	0.021034	0	0.060234	0
	0.0029435	0	0	0.002833	0.060714	0	0	0	0	0.0049789	0.0016969	0.011197	0	0	0	0	0	0.0020859	0.00034061	0.0032321	0.0019353	0.0037186	0.0078209	0.0029185	0	0	0	0	0.0056582	0	0.0026647	0.0027012	0	0	0	0	0	0.012986	0.00048927	0.019019	0	0	0	0	0	0	0	0	0.021714
	0.022395	0	0	0	0.0033253	0	0	0	0	0	0.077036	0.0097236	0	0	0	0.075956	0	0	0.0056209	0	0.024566	0.0025454	0.0058928	0	0	0	0	0	0.027929	0	0.0060288	0.00082229	0.013904	0	0	0	0.027396	0.0038595	0.0045699	0.00047588	0	0	0	0	0	0	0	0	0.017679
	0	0.0098693	0	0	0	0.0040013	0	0	0.018787	0	0	0.0026597	0	0	0	0	0	0	0	0	0	0	0	0.00217	0	0	0	0	0	0	0	0	0	0	0	0	0	0	0	0.033848	0	0.0013522	0	0	0	0.19527	0.063293	0.096714	0
	0	0	0	0	0	0.00060503	0	0	0	0	0	0	0	0	0	0	0	0	0	0	0	0	0	0.00026363	0	0	0	0	0	0	0	0	0	0	0	0	0	0	0	0	0	0	0	0	0	0	0	0.0011552	0
	0	0	0	0	0	0.0086622	0	0	0	0.011755	0	0.0026866	0.027838	0.0026351	0	0	0	0	0	0	0	0	0	0	0	0	0	0	0	0	0	0	0	0	0	0	0	0	0	0	0	0	0	0	0	0.046375	0.020779	0.010269	0
	0.047322	0	0	0	0	0	0	0	0	0	0	0.0030942	0.0044569	0	0	0	0	0	0	0	0	0	0	0	0	0	0	0	0	0	0	0	0	0	0	0	0	0	0	0	0	0	0	0	0	0.081006	0.011498	0.010356	0
	0	0	0	0	0	0.00045237	0	0	0.0019794	0	0	0.0047786	0	0	0	0	0	0	0	0	0	0	0	0.0019922	0	0	0	0	0	0	0	0	0	0	0	0	0	0	0	0.00046939	0	0	0	0	0	0.049389	0.024055	0.0039676	0
	0	0	0	0	0	0	0	0	0	0	0.059108	0.0049579	0.003358	0	0	0	0	0	0	0	0	0	0	0	0	0	0	0	0	0	0	0	0	0	0	0	0	0.0014492	0	0	0	0	0	0	0	0.13604	0	0.023306	0
	0.011959	0	0	0	0	0	0	0	0	0	0	0.009333	0	0	0	0.014477	0	0	0	0	0	0	0	0	0	0	0	0	0	0	0	0	0	0	0	0	0	0	0	0	0	0	0	0	0	0	0	0	0.026409
	0.017412	0	0	0	0	0	0	0	0	0.01058	0	0.011407	0	0	0	0	0	0	0	0	0	0	0	0	0	0	0	0	0	0	0	0	0	0	0	0	0	0	0	0	0	0	0	0	0	0	0	0.02449	0
	0	0.027318	0	0	0	0.0013129	0	0	0.00012716	0	0	0.0034763	0	0	0	0	0	0	0	0	0	0	0	0.01602	0	0	0	0	0	0	0	0	0	0	0	0	0	0	0	0.00094328	0	0	0	0	0	0	0	0	0
	0	0	0	0	0	0	0	0	0	0	0.0066671	0.0029962	0	0	0	0	0	0	0	0	0	0	0	0	0	0	0	0	0	0	0	0	0	0	0	0	0	0	0	0	0	0	0	0	0	0	0	0	0
	0	0	0	0	0	0	0	0	0	0	0	0	0	0	0	0	0	0	0	0	0	0	0	0	0	0	0	0	0	0	0	0	0	0	0	0	0	0	0	0	0	0	0	0	0	0	0	0	0
	0	0	0	0	0	0	0	0	0	0	0	0	0	0	0	0	0	0	0	0	0	0	0	0.00092438	0	0	0	0	0	0	0	0	0	0	0	0	0	0	0	0	0	0	0	0	0	0	0	0	0
	0	0	0	0	0	0.0030287	0	0	0	0	0	0	0	0	0	0	0	0	0	0	0	0	0	0.0032336	0	0	0	0	0	0	0	0	0	0	0	0	0	0	0	0	0	0	0	0	0	0	0	0	0
	0	0	0	0	0	0	0	0	0	0	0	0	0	0	0	0	0	0	0	0	0	0	0	0	0	0	0	0	0	0	0	0	0	0	0	0	0	0	0	0	0	0	0	0	0	0	0	0	0
	0	0	0	0	0.0022555	0	0	0	0	0.0031201	0.018012	0.0012904	0	0	0	0	0	0	0	0	0	0	0	0	0	0	0	0	0	0	0	0	0	0	0	0	0	0	0.00089132	0.0021552	0	0	0	0	0	0	0	0.0039743	0
	0	0.0034851	0	0	0	0.029257	0	0	0.016367	0	0	0.0075956	0	0	0	0	0	0	0	0	0	0	0	0.0013349	0.0052259	0	0	0	0	0	0	0	0	0	0	0	0	0	0	0.0032049	0	0	0	0	0	0	0	0	0
	0	0.0017572	0	0	0	0.00058399	0	0	0.0013694	0	0	0	0	0	0	0	0	0	0	0	0	0	0	0.031641	0	0	0	0	0	0	0	0	0	0	0	0	0	0	0	0.0021337	0	0	0	0	0	0	0	0	0
	0	0	0	0	0	0	0	0	0	0	0	0	0	0	0	0	0	0	0	0	0	0	0	0	0	0	0	0	0	0	0	0	0	0	0	0	0	0	0	0	0	0	0	0	0	0	0	0	0
	0	0.0044498	0	0	0	0.0032941	0.00070567	0	0.0242	0	0	0	0	0.00013462	0	0	0	0	0	0	0	0	0	0.0033951	0	0	0	0	0	0	0	0	0	0	0	0	0	0	0	0.0015181	0	0	0	0	0	0	0	0	0
	0	0	0	0	0	0	0	0	0	0	0	0	0	0	0	0	0	0	0	0	0	0	0	0.0016927	0	0	0	0	0	0	0	0	0	0	0	0	0	0	0	0	0	0	0	0	0	0	0	0	0
	0	0	0	0	0	0	0	0	0	0	0.016746	0	0	0	0	0	0	0	0	0	0	0	0	0	0	0	0	0	0	0	0	0	0	0	0	0	0	0	0	0	0	0	0	0	0	0	0	0	0
	0	0	0	0	0	0.0017169	0	0	0.0076294	0	0	0.0038699	0	0	0	0	0	0	0	0	0	0	0	0.00065859	0.0027187	0	0	0	0	0	0	0	0	0	0	0	0	0	0	0.0034343	0	0	0	0	0	0	0	0	0
	0.0031256	0	0	0	0.048014	0	0	0	0	0.069655	0.036175	0.023948	0.028414	0	0	0	0	0	0	0	0	0	0	0	0	0	0	0	0	0	0	0.0047847	0	0	0	0	0	0.001304	0.0073545	0	0	0	0	0	0	0	0	0.0016527	0
	0.004878	0.00053284	0	0	0.0064283	0	0	0	0.033196	0.032384	0.0035855	0.021738	0.0045979	0	0	0	0	0	0	0	0	0	0	0.0055827	0	0	0	0	0	0	0	0	0	0	0	0	0	0	0	0.011649	0	0	0	0	0	0	0	0.00051182	0
	0	0.0090137	0.0016293	0	0.0076763	0	0	0	0	0.0038714	0.0048014	0.0046422	0	0	0	0	0	0	0	0	0	0	0	0.029316	0	0	0	0	0	0	0	0.01073	0	0	0	0	0	0.043782	0.0057287	0.07304	0	0	0	0	0	0	0	0.0050122	0
	0	0	0	0	0	0	0	0	0	0.021266	0	0.01402	0.0021794	0	0	0	0	0	0	0	0	0	0	0	0	0	0	0	0	0	0	0	0	0	0	0	0	0	0	0	0	0	0	0	0	0.020408	0	0.014501	0
	0	0.003955	0	0	0	0.00041174	0	0	0.0048838	0	0	0.022191	0	0	0	0	0	0	0	0	0	0	0	0.040857	0.010999	0	0	0	0	0	0	0	0	0	0	0	0	0	0	0.011419	0	0	0	0	0	0	0	0	0
	0	0	0	0	0	0.013173	0	0	0	0	0	0.028575	0	0.0030043	0	0	0	0	0	0	0	0	0	0.0006297	0.0050762	0	0	0	0	0	0	0	0	0	0	0	0	0	0	0	0	0.030356	0	0	0	0	0	0.0044973	0
	0	0	0	0	0	0	0	0	0	0	0	0	0	0	0	0	0	0	0	0	0	0	0	0	0	0	0	0	0	0	0	0	0	0	0	0	0	0	0	0	0	0	0	0	0	0	0	0	0
	0	0	0	0	0	0	0	0	0	0	0	0	0	0	0	0.011045	0	0	0	0	0	0	0	0	0	0	0	0	0	0	0	0	0	0	0	0	0	0	0	0	0	0	0	0	0	0	0	0	0
	0	0	0	0	0	0	0	0	0	0	0	0	0	0	0	0	0	0	0	0	0	0	0	0	0	0	0	0	0	0	0	0	0	0	0	0	0	0	0	0	0	0	0	0	0	0	0	0	0
	0	0	0	0	0	0	0	0	0	0	0	0	0	0	0	0	0	0	0	0	0	0	0	0	0	0	0	0	0	0	0	0	0	0	0	0	0	0	0	0	0	0	0	0	0	0	0	0	0
	0	0	0	0	0	0	0	0	0	0	0	0	0	0	0	0	0	0	0	0	0	0	0	0	0	0	0	0	0	0	0	0	0	0	0	0	0	0	0	0.0071649	0	0	0	0	0	0	0	0	0
	0	0	0	0	0	0	0	0	0	0	0	0	0	0	0	0	0	0	0	0	0	0	0	0	0	0	0	0	0	0	0	0	0	0	0	0	0	0	0	0	0	0	0	0	0	0	0	0	0
	0	0	0	0	0	0	0	0	0	0	0	0	0	0	0	0	0	0	0	0	0	0	0	0	0	0	0	0	0	0	0	0	0	0	0	0	0	0	0	0.014849	0	0	0	0	0	0	0	0	0
	0	0	0	0	0	0	0	0	0	0	0	0	0	0	0	0	0	0	0	0	0	0	0	0	0	0	0	0	0	0	0	0	0	0	0	0	0	0	0	0	0	0	0	0	0	0	0	0.0052073	0
	0	0	0	0	0	0	0	0	0	0	0	0	0	0	0	0	0	0	0	0	0	0	0	0	0	0	0	0	0	0	0	0	0	0	0	0	0	0	0	0	0	0	0	0	0	0	0	0	0
	0	0	0	0	0	0	0	0	0	0	0	0	0	0	0	0	0	0	0	0	0	0	0	0	0	0	0	0	0	0	0	0	0	0	0	0	0	0	0	0	0	0	0	0	0	0	0	0	0
	0	0	0	0	0	0	0	0	0	0	0	0	0	0	0	0	0	0	0	0	0	0	0	0	0	0	0	0	0	0	0	0	0	0	0	0	0	0	0	0	0	0	0	0	0	0	0	0	0
	0	0	0	0	0	0.00076684	0	0	0.0074742	0	0	0	0	0	0	0	0	0	0	0	0	0	0	0.0044575	0	0	0	0	0	0	0	0	0	0	0	0	0	0	0	0.026097	0	0	0	0	0	0	0	0	0
	0	0	0	0	0	0	0	0	0	0	0	0	0	0	0	0	0	0	0	0	0	0	0	0	0	0	0	0	0	0	0	0	0	0	0	0	0	0	0	0	0	0	0	0	0	0	0	0	0
	0	0	0	0	0	0	0	0	0	0	0	0	0	0	0	0	0	0	0	0	0	0	0	0	0	0	0	0	0	0	0	0	0	0	0	0	0	0	0	0	0	0	0	0	0	0	0	0	0
	0	0	0	0	0	0	0	0	0	0.0052636	0.0079673	0	0	0	0	0	0	0	0	0	0	0	0	0	0	0	0	0	0	0	0	0.024264	0	0	0	0	0	0.011435	0	0	0	0	0	0	0	0	0	0	0
	0	0	0	0	0	0	0	0	0	0	0	0	0	0	0	0	0	0	0	0	0	0	0	0	0	0	0	0	0	0	0	0	0	0	0	0	0	0	0	0	0	0	0	0	0	0	0	0	0
	0	0	0	0	0	0	0	0	0	0	0	0	0	0	0	0	0	0	0	0	0	0	0	0	0	0	0	0	0	0	0	0	0	0	0.13441	0	0	0	0	0	0	0	0	0	0	0	0	0	0
	0	0	0	0	0	0	0	0	0	0	0	0	0	0	0	0	0	0	0	0	0	0	0	0	0	0	0	0	0	0	0	0	0	0	0	0	0	0	0	0	0	0	0	0	0	0	0	0	0.034739
	0	0	0	0	0	0	0	0	0	0.016683	0.0072386	0.0029524	0	0	0	0	0	0	0	0	0	0	0	0	0	0	0	0	0	0	0	0.043657	0	0	0	0	0	0.012426	0.0032611	0	0	0	0	0	0	0	0	0	0
	0	0	0	0	0.0024319	0	0	0	0	0	0.01081	0.0044424	0	0	0	0	0	0	0	0	0	0	0	0	0	0	0	0	0	0	0	0	0	0	0	0	0	0.0010386	0.0012105	0.00037167	0	0	0	0	0	0	0	0	0
	0	0	0	0	0	0	0	0	0	0	0	0	0	0	0	0	0	0	0	0	0	0	0	0	0	0	0	0	0	0	0	0	0	0	0	0	0	0	0	0	0	0	0	0	0	0	0	0	0
	0	0	0	0	0	0	0	0	0	0	0	0	0	0	0	0	0	0	0	0	0	0	0	0	0	0	0	0	0	0	0	0	0	0	0	0	0	0	0	0	0	0	0	0	0	0	0	0	0
	0	0	0	0	0	0	0	0	0	0	0	0	0	0	0	0	0	0	0	0	0	0	0	0	0	0	0	0	0	0	0	0	0	0	0	0	0	0	0	0	0	0	0	0	0	0	0	0	0
	0	0	0	0	0	0	0	0	0	0	0	0	0	0	0	0	0	0	0	0	0	0	0	0	0	0	0	0	0	0	0	0	0	0	0	0	0	0	0	0	0	0	0	0	0	0	0	0	0
	0	0	0	0	0	0	0	0	0	0	0	0	0	0	0	0	0	0	0	0	0	0	0	0	0	0	0	0	0	0	0	0	0	0	0	0	0	0	0	0	0	0	0	0	0	0	0	0	0
	0.0040493	0	0	0	0	0	0	0	0	0.00054075	0.033264	0	0	0	0	0	0	0	0	0	0	0	0	0	0	0	0	0	0	0	0	0.051721	0	0	0	0	0	0	0	0	0	0	0	0	0	0	0	0	0
	0	0	0	0	0	0	0	0	0	0	0	0	0	0	0	0.0038338	0	0	0	0	0	0	0	0	0	0	0	0	0	0	0	0.033033	0	0	0.019655	0.0054826	0	0	0	0	0	0	0	0	0	0	0	0	0
	0.010168	0	0	0	0.007433	0	0	0	0	0.0097054	0.00060154	0.04252	0	0	0	0.0008598	0	0	0	0	0	0.01712	0.0065533	0	0	0	0	0	0.015195	0	0	0.060338	0	0	0.0018237	0	0.0065517	0	0	0	0	0	0	0	0	0	0	0	0.0045538
	0	0	0	0	0	0	0	0	0	0.0010386	0.0052067	0	0	0	0	0	0	0	0	0	0	0	0	0	0	0	0	0	0	0	0	0.0043179	0	0	0.0010702	0	0	0.0057493	0	0	0	0	0	0	0	0	0	0	0
	0	0	0	0	0	0	0	0	0	0.028286	0.13252	0	0	0	0	0	0	0	0	0	0	0	0	0	0	0	0	0	0	0	0	0.012492	0	0	0.036694	0	0	0.010292	0	0	0	0	0	0	0	0	0	0	0
	0.045942	0	0	0	0	0	0	0	0	0.018669	0	0	0	0	0	0.0022382	0	0	0	0	0	0	0	0	0	0	0	0	0	0	0	0	0	0	0.0024543	0	0	0	0	0	0	0	0	0	0	0	0	0	0
	0	0	0	0	0	0	0	0	0	0.01521	0	0	0	0	0	0.004451	0	0	0	0	0	0	0	0	0	0	0	0	0	0	0	0	0	0	0.0032248	0.0033591	0	0	0	0	0	0	0	0	0	0	0	0	0
[truncated: 65 more columns]

## Sheet: Sheet7
Fig. 3a
An exemplar of GT
	0	0	0	0	0.023913	0	0	0	0	0.11869	0.014522	0.015701	0.13401	0.0018995	0	0	0	0	0	0	0	0	0	0	0	0	0	0	0	0	0	0	0	0	0	0	0	0	0	0	0	0	0	0	0	0	0	0.0016778	0
	0	0	0.0040608	0	0.0033916	0.011159	0.020455	0.0035796	0.081625	0	0	0.058317	0	0.0016861	0	0	0	0	0	0.0017044	0	0	0	0.029988	0	0	0	0	0	0	0	0	0	0	0	0	0	0	0	0.070571	0	0	0	0	0	0	0.0012263	0	0
	0	0.0040608	0	0.042136	0.069872	0	0.0062346	0.29773	0	0	0	0.019824	0	0.10559	0	0	0	0	0	0	0	0	0	0	0	0	0	0	0	0	0	0	0	0	0	0	0	0	0	0.0072854	0	0	0	0	0	0	0	0	0
	0	0	0.042136	0	0	0.0082331	0.018958	0.075697	0	0	0	0.001476	0	0.025783	0	0	0.062757	0.0076154	0	0.045109	0.026853	0	0	0.0025236	0.010097	0	0	0	0	0.001277	0.00053395	0	0	0	0	0	0	0	0	0.0070459	0	0.0049361	0	0	0	0.00049288	0	0	0
	0.023913	0.0033916	0.069872	0	0	0	0.01999	0.057077	0	0.019766	0.096122	0.059861	0.016918	0.010575	0	0	0	0	0	0	0	0	0	0	0	0	0	0	0	0	0	0	0	0	0	0	0	0	0	0.0092175	0	0	0	0	0	0	0	0.0071752	0
	0	0.011159	0	0.0082331	0	0	0.034289	0	0.0099087	0	0	0	0	0.005925	0	0	0.028596	0	0	0.0085691	0	0.0059576	0	0.020968	0.013243	0.0026052	0	0.0019972	0	0.0090165	0.002202	0	0	0	0	0	0	0	0	0.0022764	0	0.0042374	0	0	0	0.0091209	0.0082593	0.0029847	0
	0	0.020455	0.0062346	0.018958	0.01999	0.034289	0	0.028539	0.021484	0	0	0.032572	0	0.0053976	0	0	0.011001	0	0	0.0073858	0	0	0	0	0	0	0	0.0025896	0	0	0	0	0	0	0	0	0	0	0	0.0041654	0	0	0	0	0	0	0.0015426	0	0
	0	0.0035796	0.29773	0.075697	0.057077	0	0.028539	0	0	0	0	0.019636	0	0.035106	0	0	0.0032716	0	0	0	0	0	0	0	0	0	0	0	0	0	0.00053536	0	0	0	0	0	0	0	0	0.007525	0	0	0	0	0	0	0	0	0
	0	0.081625	0	0	0	0.0099087	0.021484	0	0	0	0	0.028307	0	0.0022097	0	0	0	0	0	0.0053184	0	0	0	0.029744	0	0	0	0.0065098	0	0.021339	0	0	0	0	0	0	0	0	0	0.0083777	0	0.011201	0	0	0	0	0.0010952	0	0
	0.11869	0	0	0	0.019766	0	0	0	0	0	0.052695	0.01326	0.055553	0	0	0	0	0	0	0	0	0	0	0	0	0	0	0	0	0	0	0.0023879	0	0	0	0	0	0	0	0	0	0	0	0	0	0	0	0.0030137	0
	0.014522	0	0	0	0.096122	0	0	0	0	0.052695	0	0.039936	0.0095187	0	0	0	0	0	0	0	0	0	0	0	0	0	0	0	0	0	0	0	0	0	0	0	0	0.043831	0.013219	0	0	0	0	0	0	0	0	0	0
	0.015701	0.058317	0.019824	0.001476	0.059861	0	0.032572	0.019636	0.028307	0.01326	0.039936	0	0.01125	0.0057445	0	0	0	0	0	0	0	0	0	0	0	0	0	0	0	0	0	0	0	0	0	0	0	0	0.033319	0.07463	0	0	0	0	0	0	0	0.0009155	0
	0.13401	0	0	0	0.016918	0	0	0	0	0.055553	0.0095187	0.01125	0	0	0	0	0	0	0	0	0	0	0	0	0	0	0	0	0	0	0	0	0	0	0	0	0	0	0	0	0	0	0	0	0	0	0	0.018363	0
	0.0018995	0.0016861	0.10559	0.025783	0.010575	0.005925	0.0053976	0.035106	0.0022097	0	0	0.0057445	0	0	0	0	0.0022141	0.041385	0	0.022333	0	0.0019217	0.017908	0.0027723	0.018701	0.0075274	0	0.045653	0	0	0.0016231	0	0	0	0	0	0	0	0	0.0026764	0	0.016226	0	0	0	0	0.0070656	0.010386	0
	0	0	0	0	0	0	0	0	0	0	0	0	0	0	0	0	0	0.0066758	0.038282	0	0	0	0	0	0	0	0.11161	0.030298	0.0066881	0	0	0	0	0	0	0	0.0049263	0	0	0	0.086347	0.01308	0	0.027671	0	0	0	0	0
	0	0	0	0	0	0	0	0	0	0	0	0	0	0	0	0	0	0	0.014634	0	0.0080105	0	0	0	0	0	0.0083685	0	0.10305	0	0	0.010499	0.016049	0	0.048397	0.081789	0.0139	0.009143	0	0	0	0	0	0.0095321	0	0	0	0	0.092647
	0	0	0	0.062757	0	0.028596	0.011001	0.0032716	0	0	0	0	0	0.0022141	0	0	0	0.01329	0	0.0037319	0.048036	0	0	0.0078064	0.064798	0	0	0.0039295	0	0	0	0	0	0	0	0	0	0	0	0.0063437	0	0.0020666	0	0	0	0	0.0013671	0	0
	0	0	0	0.0076154	0	0	0	0	0	0	0	0	0	0.041385	0.0066758	0	0.01329	0	0.079984	0.0040468	0.032266	0.01156	0.0032025	0.028995	0.062103	0	0.064663	0.0021845	0.0022313	0.0036309	0.0040982	0	0	0	0	0	0	0	0.0024964	0.10701	0	0.012306	0	0.0062995	0.0053374	0	0.0032072	0	0
	0	0	0	0	0	0	0	0	0	0	0	0	0	0	0.038282	0.014634	0	0.079984	0	0	0.019863	0.0096396	0.0041248	0	0.0139	0	0.08245	0	0.0079415	0.0052622	0.0024302	0.01558	0.014893	0.0032281	0.022562	0.015675	0.0085443	0.04867	0.11713	0.050352	0	0.0054271	0	0.022014	0.0064488	0	0.0096666	0	0
	0	0.0017044	0	0.045109	0	0.0085691	0.0073858	0	0.0053184	0	0	0	0	0.022333	0	0	0.0037319	0.0040468	0	0	0.053779	0	0.0013348	0.0034393	0.0031768	0	0.067495	0.056602	0.017149	0	0	0	0	0	0	0	0.008481	0	0	0.0012643	0	0	0	0.0025783	0	0	0	0	0
	0	0	0	0.026853	0	0	0	0	0	0	0	0	0	0	0	0.0080105	0.048036	0.032266	0.019863	0.053779	0	0.0037148	0.0018771	0	0.02844	0	0.07028	0.022591	0.023053	0	0.0013979	0	0	0	0	0.011203	0.022074	0	0	0	0	0.0013438	0	0.059729	0	0	0	0	0.0024995
	0	0	0	0	0	0.0059576	0	0	0	0	0	0	0	0.0019217	0	0	0	0.01156	0.0096396	0	0.0037148	0	0.1774	0.0087534	0.011824	0.0066281	0.0022738	0.0034336	0.016297	0.03568	0.035251	0.029221	0.012869	0.058474	0.011554	0	0.062849	0.016313	0.028548	0.017529	0	0.01366	0.027351	0	0.032519	0	0	0.0026236	0.0029598
	0	0	0	0	0	0	0	0	0	0	0	0	0	0.017908	0	0	0	0.0032025	0.0041248	0.0013348	0.0018771	0.1774	0	0.0038061	0	0.055881	0.0018561	0.011346	0.057339	0.017907	0.047462	0.016137	0.0077331	0.0050523	0.012297	0	0.062349	0.0086076	0.01122	0.0077338	0.0035756	0.0078812	0.0075272	0	0.0043786	0	0.0050423	0.0035088	0.01265
	0	0.029988	0	0.0025236	0	0.020968	0	0	0.029744	0	0	0	0	0.0027723	0	0	0.0078064	0.028995	0	0.0034393	0	0.0087534	0.0038061	0	0.12026	0.002055	0	0.0053167	0	0.015001	0.0051904	0	0	0	0	0	0	0	0	0.042844	0	0.0041519	0	0	0	0.0052383	0.0043482	0	0
	0	0	0	0.010097	0	0.013243	0	0	0	0	0	0	0	0.018701	0	0	0.064798	0.062103	0.0139	0.0031768	0.02844	0.011824	0	0.12026	0	0	0.0045449	0.0015058	0	0.0081463	0.0030832	0	0	0	0	0	0	0	0	0.013684	0	0.0029377	0	0	0	0	0.0025672	0	0
	0	0	0	0	0	0.0026052	0	0	0	0	0	0	0	0.0075274	0	0	0	0	0	0	0	0.0066281	0.055881	0.002055	0	0	0	0	0	0.081753	0.01337	0	0	0	0	0	0	0	0	0	0	0.011205	0	0	0	0	0.0076557	0.031021	0
	0	0	0	0	0	0	0	0	0	0	0	0	0	0	0.11161	0.0083685	0	0.064663	0.08245	0.067495	0.07028	0.0022738	0.0018561	0	0.0045449	0	0	0.020721	0.029005	0	0	0	0	0	0	0.010409	0.02983	0	0	0	0.02656	0.029163	0.0046727	0.06764	0	0	0	0	0.0031595
	0	0	0	0	0	0.0019972	0.0025896	0	0.0065098	0	0	0	0	0.045653	0.030298	0	0.0039295	0.0021845	0	0.056602	0.022591	0.0034336	0.011346	0.0053167	0.0015058	0	0.020721	0	0.020688	0	0	0	0	0	0	0	0.013165	0	0	0.0052779	0.0064141	0.040694	0.0032618	0.015178	0	0	0.0033934	0	0
	0	0	0	0	0	0	0	0	0	0	0	0	0	0	0.0066881	0.10305	0	0.0022313	0.0079415	0.017149	0.023053	0.016297	0.057339	0	0	0	0.029005	0.020688	0	0	0.09146	0.0062898	0.0054752	0	0.0046512	0	0.033854	0.004317	0	0	0.015945	0.0051965	0.002752	0.011744	0	0	0	0	0.055829
	0	0	0	0.001277	0	0.0090165	0	0	0.021339	0	0	0	0	0	0	0	0	0.0036309	0.0052622	0	0	0.03568	0.017907	0.015001	0.0081463	0.081753	0	0	0	0	0.11053	0	0	0	0	0	0	0.0017752	0.0082515	0.00898	0	0.0070016	0	0	0	0	0.018411	0	0
	0	0	0	0.00053395	0	0.002202	0	0.00053536	0	0	0	0	0	0.0016231	0	0	0	0.0040982	0.0024302	0	0.0013979	0.035251	0.047462	0.0051904	0.0030832	0.01337	0	0	0.09146	0.11053	0	0.0023948	0.0032539	0	0	0	0	0.0015031	0.0030407	0.0043488	0	0	0	0	0	0	0	0	0.010779
	0	0	0	0	0	0	0	0	0	0.0023879	0	0	0	0	0	0.010499	0	0	0.01558	0	0	0.029221	0.016137	0	0	0	0	0	0.0062898	0	0.0023948	0	0.060928	0	0.15076	0	0	0.088423	0	0	0	0	0	0	0	0	0	0	0
	0	0	0	0	0	0	0	0	0	0	0	0	0	0	0	0.016049	0	0	0.014893	0	0	0.012869	0.0077331	0	0	0	0	0	0.0054752	0	0.0032539	0.060928	0	0.0044502	0.1989	0.04347	0	0.052265	0	0	0	0	0.015803	0.023132	0	0	0	0	0
	0	0	0	0	0	0	0	0	0	0	0	0	0	0	0	0	0	0	0.0032281	0	0	0.058474	0.0050523	0	0	0	0	0	0	0	0	0	0.0044502	0	0.012569	0.045753	0.1095	0.032787	0	0	0.0034133	0.052321	0.030512	0.006238	0.012627	0	0	0	0
	0	0	0	0	0	0	0	0	0	0	0	0	0	0	0	0.048397	0	0	0.022562	0	0	0.011554	0.012297	0	0	0	0	0	0.0046512	0	0	0.15076	0.1989	0.012569	0	0.11365	0	0.024389	0	0	0	0	0	0.013792	0	0	0	0	0
	0	0	0	0	0	0	0	0	0	0	0	0	0	0	0	0.081789	0	0	0.015675	0	0.011203	0	0	0	0	0	0.010409	0	0	0	0	0	0.04347	0.045753	0.11365	0	0.069381	0	0	0	0	0	0	0.018576	0	0	0	0	0.011056
	0	0	0	0	0	0	0	0	0	0	0	0	0	0	0.0049263	0.0139	0	0	0.0085443	0.008481	0.022074	0.062849	0.062349	0	0	0	0.02983	0.013165	0.033854	0	0	0	0	0.1095	0	0.069381	0	0	0	0	0.0086514	0.093171	0.017058	0.013034	0	0	0	0	0.0027395
	0	0	0	0	0	0	0	0	0	0	0.043831	0	0	0	0	0.009143	0	0	0.04867	0	0	0.016313	0.0086076	0	0	0	0	0	0.004317	0.0017752	0.0015031	0.088423	0.052265	0.032787	0.024389	0	0	0	0.084673	0	0	0	0.016214	0.082464	0	0	0	0	0
	0	0	0	0	0	0	0	0	0	0	0.013219	0.033319	0	0	0	0	0	0.0024964	0.11713	0	0	0.028548	0.01122	0	0	0	0	0	0	0.0082515	0.0030407	0	0	0	0	0	0	0.084673	0	0.11048	0	0.0029719	0	0.0094568	0.020543	0	0	0	0
	0	0.070571	0.0072854	0.0070459	0.0092175	0.0022764	0.0041654	0.007525	0.0083777	0	0	0.07463	0	0.0026764	0	0	0.0063437	0.10701	0.050352	0.0012643	0	0.017529	0.0077338	0.042844	0.013684	0	0	0.0052779	0	0.00898	0.0043488	0	0	0	0	0	0	0	0.11048	0	0	0.0095235	0	0	0.0099188	0.0016019	0.00122	0	0.0028774
	0	0	0	0	0	0	0	0	0	0	0	0	0	0	0.086347	0	0	0	0	0	0	0	0.0035756	0	0	0	0.02656	0.0064141	0.015945	0	0	0	0	0.0034133	0	0	0.0086514	0	0	0	0	0.026897	0.064932	0.067966	0.075865	0	0	0	0
	0	0	0	0.0049361	0	0.0042374	0	0	0.011201	0	0	0	0	0.016226	0.01308	0	0.0020666	0.012306	0.0054271	0	0.0013438	0.01366	0.0078812	0.0041519	0.0029377	0.011205	0.029163	0.040694	0.0051965	0.0070016	0	0	0	0.052321	0	0	0.093171	0	0.0029719	0.0095235	0.026897	0	0.020293	0.0016141	0.023229	0	0.0017003	0.0013755	0
	0	0	0	0	0	0	0	0	0	0	0	0	0	0	0	0	0	0	0	0	0	0.027351	0.0075272	0	0	0	0.0046727	0.0032618	0.002752	0	0	0	0.015803	0.030512	0	0	0.017058	0.016214	0	0	0.064932	0.020293	0	0.10604	0.032952	0	0	0	0
	0	0	0	0	0	0	0	0	0	0	0	0	0	0	0.027671	0.0095321	0	0.0062995	0.022014	0.0025783	0.059729	0	0	0	0	0	0.06764	0.015178	0.011744	0	0	0	0.023132	0.006238	0.013792	0.018576	0.013034	0.082464	0.0094568	0	0.067966	0.0016141	0.10604	0	0	0	0	0	0
	0	0	0	0	0	0	0	0	0	0	0	0	0	0	0	0	0	0.0053374	0.0064488	0	0	0.032519	0.0043786	0	0	0	0	0	0	0	0	0	0	0.012627	0	0	0	0	0.020543	0.0099188	0.075865	0.023229	0.032952	0	0	0	0	0	0
	0	0	0	0.00049288	0	0.0091209	0	0	0	0	0	0	0	0	0	0	0	0	0	0	0	0	0	0.0052383	0	0	0	0	0	0	0	0	0	0	0	0	0	0	0	0.0016019	0	0	0	0	0	0	0.055937	0.050081	0
	0	0.0012263	0	0	0	0.0082593	0.0015426	0	0.0010952	0	0	0	0	0.0070656	0	0	0.0013671	0.0032072	0.0096666	0	0	0	0.0050423	0.0043482	0.0025672	0.0076557	0	0.0033934	0	0.018411	0	0	0	0	0	0	0	0	0	0.00122	0	0.0017003	0	0	0	0.055937	0	0.046102	0
	0.0016778	0	0	0	0.0071752	0.0029847	0	0	0	0.0030137	0	0.0009155	0.018363	0.010386	0	0	0	0	0	0	0	0.0026236	0.0035088	0	0	0.031021	0	0	0	0	0	0	0	0	0	0	0	0	0	0	0	0.0013755	0	0	0	0.050081	0.046102	0	0
	0	0	0	0	0	0	0	0	0	0	0	0	0	0	0	0.092647	0	0	0	0	0.0024995	0.0029598	0.01265	0	0	0	0.0031595	0	0.055829	0	0.010779	0	0	0	0	0.011056	0.0027395	0	0	0.0028774	0	0	0	0	0	0	0	0	0
	0	0	0	0	0	0	0	0	0	0	0	0	0	0	0	0.0058641	0	0.002432	0.0017159	0	0	0.0092465	0	0.0014804	0.00066432	0	0	0	0	0	0.023016	0.0016823	0	0	0	0	0	0	0.0013487	0.00021781	0	0	0	0	0	0	0	0	0.14125
	0	0.0027048	0.0029795	0.0012164	0	0.016103	0	0	0.0021445	0	0	0	0	0.005352	0	0	0.0024388	0.0020242	0.0030592	0.00047593	0.00090503	0.013234	0.0072489	0.0049732	0.0033924	0.011129	0	0	0	0.018985	0.023364	0.004003	0	0	0	0	0	0.0024179	0.004387	0.0054763	0	0.0035705	0	0	0	0.038667	0.073405	0	0.026695
	0.0037862	0	0.001204	0.00013326	0.0020507	0.0018627	0	0	0	0.009684	0.022053	0.0084949	0.019727	0	0	0	0	0.00095458	0	0	0	0.0053273	0	0.002139	0	0	0	0	0	0.0066479	0.0037008	0	0	0	0	0	0	0	0.0031731	0.0024035	0	0	0	0	0	0.094401	0	0.055879	0
	0.034825	0	0	0.00044951	0.007543	0	0	0	0	0.0076708	0.0046462	0.0094361	0	0	0	0	0	0.018598	0.00057867	0.0015394	0.0013045	0.030876	0.016515	0.0061632	0	0	0	0	0.0045601	0	0.0074323	0.0043703	0	0	0	0	0	0.014288	0.0024415	0.0044056	0	0	0	0	0	0	0	0	0.021458
	0.0037279	0	0	0	0.0026801	0	0	0	0	0	0.0061328	0.00035141	0	0	0	0.086743	0	0	0.00095532	0	0.0011489	0.024833	0.010942	0	0	0	0	0	0.11876	0	0.0039012	0.0012868	0.0021745	0	0	0	0.030031	0.001655	0.001001	0.00049587	0	0	0	0	0	0	0	0	0.068202
	0	0.000907	0	0	0	0.001573	0	0	0.00090891	0	0	0.0021177	0	0	0	0	0	0	0	0	0	0	0	0.0023467	0	0	0	0	0	0	0	0	0	0	0	0	0	0	0	0.0033721	0	0.0017567	0	0	0	0.25434	0.029156	0.059785	0
	0	0	0	0	0	0.00090783	0	0	0	0	0	0	0	0	0	0	0	0	0	0	0	0	0	0.00029386	0	0	0	0	0	0	0	0	0	0	0	0	0	0	0	0	0	0	0	0	0	0	0	0.0098884	0
	0	0	0	0	0	0.00044511	0	0	0	0.0030871	0	0.0010631	0.0071062	0.0063927	0	0	0	0	0	0	0	0	0	0	0	0	0	0	0	0	0	0	0	0	0	0	0	0	0	0	0	0	0	0	0	0.1147	0.0059632	0.054212	0
	0.0015947	0	0	0	0	0	0	0	0	0	0	0.0019071	0.0062819	0	0	0	0	0	0	0	0	0	0	0	0	0	0	0	0	0	0	0	0	0	0	0	0	0	0	0	0	0	0	0	0	0.011377	0.0064689	0.013168	0
	0	0	0	0	0	0.00061918	0	0	0.00028728	0	0	0.00025426	0	0	0	0	0	0	0	0	0	0	0	0.0005597	0	0	0	0	0	0	0	0	0	0	0	0	0	0	0	0.00072151	0	0	0	0	0	0.015141	0.0014183	0.020714	0
	0	0	0	0	0	0	0	0	0	0	0.00032014	0.00053302	0.005046	0	0	0	0	0	0	0	0	0	0	0	0	0	0	0	0	0	0	0	0	0	0	0	0	0.00028343	0	0	0	0	0	0	0	0.043606	0	0.0016728	0
	0.0069729	0	0	0	0	0	0	0	0	0	0	0.00063659	0	0	0	0.0034771	0	0	0	0	0	0	0	0	0	0	0	0	0	0	0	0	0	0	0	0	0	0	0	0	0	0	0	0	0	0	0	0	0.0082629
	0.060256	0	0	0	0	0	0	0	0	0.028057	0	0.0077705	0	0	0	0	0	0	0	0	0	0	0	0	0	0	0	0	0	0	0	0	0	0	0	0	0	0	0	0	0	0	0	0	0	0	0	0.0126	0
	0	0.029541	0	0	0	0.0046876	0	0	0.0040902	0	0	0.0040134	0	0	0	0	0	0	0	0	0	0	0	0.0063532	0	0	0	0	0	0	0	0	0	0	0	0	0	0	0	0.0020803	0	0	0	0	0	0	0	0	0
	0	0	0	0	0	0	0	0	0	0	0.0012541	0.00099797	0	0	0	0	0	0	0	0	0	0	0	0	0	0	0	0	0	0	0	0	0	0	0	0	0	0	0	0	0	0	0	0	0	0	0	0	0
	0	0	0	0	0	0	0	0	0	0	0	0	0	0	0	0	0	0	0	0	0	0	0	0	0	0	0	0	0	0	0	0	0	0	0	0	0	0	0	0	0	0	0	0	0	0	0	0	0
	0	0	0	0	0	0	0	0	0	0	0	0	0	0	0	0	0	0	0	0	0	0	0	0.00012089	0	0	0	0	0	0	0	0	0	0	0	0	0	0	0	0	0	0	0	0	0	0	0	0	0
	0	0	0	0	0	0.0019747	0	0	0	0	0	0	0	0	0	0	0	0	0	0	0	0	0	0.00038656	0	0	0	0	0	0	0	0	0	0	0	0	0	0	0	0	0	0	0	0	0	0	0	0	0
	0	0	0	0	0	0	0	0	0	0	0	0	0	0	0	0	0	0	0	0	0	0	0	0	0	0	0	0	0	0	0	0	0	0	0	0	0	0	0	0	0	0	0	0	0	0	0	0	0
	0	0	0	0	0.015066	0	0	0	0	0.0042929	0.0041289	0.0058457	0	0	0	0	0	0	0	0	0	0	0	0	0	0	0	0	0	0	0	0	0	0	0	0	0	0	0.0026062	0.0012941	0	0	0	0	0	0	0	0.00025611	0
	0	0.0024366	0	0	0	0.023935	0	0	0.0039696	0	0	0.0015474	0	0	0	0	0	0	0	0	0	0	0	0.0024106	0.0019739	0	0	0	0	0	0	0	0	0	0	0	0	0	0	0.015966	0	0	0	0	0	0	0	0	0
	0	0.0013425	0	0	0	0.0043978	0	0	0.0021684	0	0	0	0	0	0	0	0	0	0	0	0	0	0	0.00097686	0	0	0	0	0	0	0	0	0	0	0	0	0	0	0	0.00099015	0	0	0	0	0	0	0	0	0
	0	0	0	0	0	0	0	0	0	0	0	0	0	0	0	0	0	0	0	0	0	0	0	0	0	0	0	0	0	0	0	0	0	0	0	0	0	0	0	0	0	0	0	0	0	0	0	0	0
	0	0.0036871	0	0	0	0.014904	0.002496	0	0.012853	0	0	0	0	0.00054812	0	0	0	0	0	0	0	0	0	0.0022003	0	0	0	0	0	0	0	0	0	0	0	0	0	0	0	0.0010239	0	0	0	0	0	0	0	0	0
	0	0	0	0	0	0	0	0	0	0	0	0	0	0	0	0	0	0	0	0	0	0	0	0.00099629	0	0	0	0	0	0	0	0	0	0	0	0	0	0	0	0	0	0	0	0	0	0	0	0	0
	0	0	0	0	0	0	0	0	0	0	0.00096057	0	0	0	0	0	0	0	0	0	0	0	0	0	0	0	0	0	0	0	0	0	0	0	0	0	0	0	0	0	0	0	0	0	0	0	0	0	0
	0	0	0	0	0	0.0036718	0	0	0.0027866	0	0	0.00063038	0	0	0	0	0	0	0	0	0	0	0	0.0024157	0.0041845	0	0	0	0	0	0	0	0	0	0	0	0	0	0	0.003732	0	0	0	0	0	0	0	0	0
	0.026579	0	0	0	0.0048636	0	0	0	0	0.035974	0.0025339	0.0026082	0.006763	0	0	0	0	0	0	0	0	0	0	0	0	0	0	0	0	0	0	0.0084441	0	0	0	0	0	0.0035338	0.0084975	0	0	0	0	0	0	0	0	0.027528	0
	0.0025516	0.00062559	0	0	0.0023652	0	0	0	0.001177	0.013601	0.013389	0.017314	0.0026035	0	0	0	0	0	0	0	0	0	0	0.0022644	0	0	0	0	0	0	0	0	0	0	0	0	0	0	0	0.0081138	0	0	0	0	0	0	0	0.0011427	0
	0	0.0053171	0.0010836	0	0.0098294	0	0	0	0	0.0097456	0.12784	0.059043	0	0	0	0	0	0	0	0	0	0	0	0.0035327	0	0	0	0	0	0	0	0.002005	0	0	0	0	0	0.0012916	0.049579	0.028496	0	0	0	0	0	0	0	0.00033679	0
	0	0	0	0	0	0	0	0	0	0.0022284	0	0.019546	0.0073676	0	0	0	0	0	0	0	0	0	0	0	0	0	0	0	0	0	0	0	0	0	0	0	0	0	0	0	0	0	0	0	0	0.0038938	0	0.0042427	0
	0	0.021587	0	0	0	0.0039789	0	0	0.0049543	0	0	0.020318	0	0	0	0	0	0	0	0	0	0	0	0.020715	0.0031171	0	0	0	0	0	0	0	0	0	0	0	0	0	0	0.069175	0	0	0	0	0	0	0	0	0
	0	0	0	0	0	0.00067801	0	0	0	0	0	0.00081486	0	0.001811	0	0	0	0	0	0	0	0	0	0.00080465	0.00033636	0	0	0	0	0	0	0	0	0	0	0	0	0	0	0	0	0.0004873	0	0	0	0	0	0.004031	0
	0	0	0	0	0	0	0	0	0	0	0	0	0	0	0	0	0	0	0	0	0	0	0	0	0	0	0	0	0	0	0	0	0	0	0	0	0	0	0	0	0	0	0	0	0	0	0	0	0
	0	0	0	0	0	0	0	0	0	0	0	0	0	0	0	0.0050273	0	0	0	0	0	0	0	0	0	0	0	0	0	0	0	0	0	0	0	0	0	0	0	0	0	0	0	0	0	0	0	0	0
	0	0	0	0	0	0	0	0	0	0	0	0	0	0	0	0	0	0	0	0	0	0	0	0	0	0	0	0	0	0	0	0	0	0	0	0	0	0	0	0	0	0	0	0	0	0	0	0	0
	0	0	0	0	0	0	0	0	0	0	0	0	0	0	0	0	0	0	0	0	0	0	0	0	0	0	0	0	0	0	0	0	0	0	0	0	0	0	0	0	0	0	0	0	0	0	0	0	0
	0	0	0	0	0	0	0	0	0	0	0	0	0	0	0	0	0	0	0	0	0	0	0	0	0	0	0	0	0	0	0	0	0	0	0	0	0	0	0	0.0032118	0	0	0	0	0	0	0	0	0
	0	0	0	0	0	0	0	0	0	0	0	0	0	0	0	0	0	0	0	0	0	0	0	0	0	0	0	0	0	0	0	0	0	0	0	0	0	0	0	0	0	0	0	0	0	0	0	0	0
	0	0	0	0	0	0	0	0	0	0	0	0	0	0	0	0	0	0	0	0	0	0	0	0	0	0	0	0	0	0	0	0	0	0	0	0	0	0	0	0.0039075	0	0	0	0	0	0	0	0	0
	0	0	0	0	0	0	0	0	0	0	0	0	0	0	0	0	0	0	0	0	0	0	0	0	0	0	0	0	0	0	0	0	0	0	0	0	0	0	0	0	0	0	0	0	0	0	0	0.0010321	0
	0	0	0	0	0	0	0	0	0	0	0	0	0	0	0	0	0	0	0	0	0	0	0	0	0	0	0	0	0	0	0	0	0	0	0	0	0	0	0	0	0	0	0	0	0	0	0	0	0
	0	0	0	0	0	0	0	0	0	0	0	0	0	0	0	0	0	0	0	0	0	0	0	0	0	0	0	0	0	0	0	0	0	0	0	0	0	0	0	0	0	0	0	0	0	0	0	0	0
	0	0	0	0	0	0	0	0	0	0	0	0	0	0	0	0	0	0	0	0	0	0	0	0	0	0	0	0	0	0	0	0	0	0	0	0	0	0	0	0	0	0	0	0	0	0	0	0	0
	0	0	0	0	0	0.0011652	0	0	0.00061693	0	0	0	0	0	0	0	0	0	0	0	0	0	0	0.00044027	0	0	0	0	0	0	0	0	0	0	0	0	0	0	0	0.00086639	0	0	0	0	0	0	0	0	0
	0	0	0	0	0	0	0	0	0	0	0	0	0	0	0	0	0	0	0	0	0	0	0	0	0	0	0	0	0	0	0	0	0	0	0	0	0	0	0	0	0	0	0	0	0	0	0	0	0
	0	0	0	0	0	0	0	0	0	0	0	0	0	0	0	0	0	0	0	0	0	0	0	0	0	0	0	0	0	0	0	0	0	0	0	0	0	0	0	0	0	0	0	0	0	0	0	0	0
	0	0	0	0	0	0	0	0	0	0.0091051	0.015788	0	0	0	0	0	0	0	0	0	0	0	0	0	0	0	0	0	0	0	0	0.030228	0	0	0	0	0	0.0056303	0	0	0	0	0	0	0	0	0	0	0
	0	0	0	0	0	0	0	0	0	0	0	0	0	0	0	0	0	0	0	0	0	0	0	0	0	0	0	0	0	0	0	0	0	0	0	0	0	0	0	0	0	0	0	0	0	0	0	0	0
	0	0	0	0	0	0	0	0	0	0	0	0	0	0	0	0	0	0	0	0	0	0	0	0	0	0	0	0	0	0	0	0	0	0	0.023261	0	0	0	0	0	0	0	0	0	0	0	0	0	0
	0	0	0	0	0	0	0	0	0	0	0	0	0	0	0	0	0	0	0	0	0	0	0	0	0	0	0	0	0	0	0	0	0	0	0	0	0	0	0	0	0	0	0	0	0	0	0	0	0.0026786
	0	0	0	0	0	0	0	0	0	0.051008	0.0072754	0.0054612	0	0	0	0	0	0	0	0	0	0	0	0	0	0	0	0	0	0	0	0.0028173	0	0	0	0	0	0.016143	0.026713	0	0	0	0	0	0	0	0	0	0
	0	0	0	0	0.0018435	0	0	0	0	0	0.048202	0.013846	0	0	0	0	0	0	0	0	0	0	0	0	0	0	0	0	0	0	0	0	0	0	0	0	0	0.01801	0.001169	0.01113	0	0	0	0	0	0	0	0	0
	0	0	0	0	0	0	0	0	0	0	0	0	0	0	0	0	0	0	0	0	0	0	0	0	0	0	0	0	0	0	0	0	0	0	0	0	0	0	0	0	0	0	0	0	0	0	0	0	0
	0	0	0	0	0	0	0	0	0	0	0	0	0	0	0	0	0	0	0	0	0	0	0	0	0	0	0	0	0	0	0	0	0	0	0	0	0	0	0	0	0	0	0	0	0	0	0	0	0
	0	0	0	0	0	0	0	0	0	0	0	0	0	0	0	0	0	0	0	0	0	0	0	0	0	0	0	0	0	0	0	0	0	0	0	0	0	0	0	0	0	0	0	0	0	0	0	0	0
	0	0	0	0	0	0	0	0	0	0	0	0	0	0	0	0	0	0	0	0	0	0	0	0	0	0	0	0	0	0	0	0	0	0	0	0	0	0	0	0	0	0	0	0	0	0	0	0	0
	0	0	0	0	0	0	0	0	0	0	0	0	0	0	0	0	0	0	0	0	0	0	0	0	0	0	0	0	0	0	0	0	0	0	0	0	0	0	0	0	0	0	0	0	0	0	0	0	0
	0.0022377	0	0	0	0	0	0	0	0	0.024189	0.030307	0	0	0	0	0	0	0	0	0	0	0	0	0	0	0	0	0	0	0	0	0.038966	0	0	0	0	0	0	0	0	0	0	0	0	0	0	0	0	0
	0	0	0	0	0	0	0	0	0	0	0	0	0	0	0	0.01875	0	0	0	0	0	0	0	0	0	0	0	0	0	0	0	0.015073	0	0	0.028698	0.0061495	0	0	0	0	0	0	0	0	0	0	0	0	0
	0.025656	0	0	0	0.0032516	0	0	0	0	0.020856	0.0029812	0.026613	0	0	0	0.1216	0	0	0	0	0	0.017622	0.018537	0	0	0	0	0	0.0027275	0	0	0.024514	0	0	0.012264	0	0.013704	0	0	0	0	0	0	0	0	0	0	0	0.017813
	0	0	0	0	0	0	0	0	0	0.0029052	0.010235	0	0	0	0	0	0	0	0	0	0	0	0	0	0	0	0	0	0	0	0	0.0014643	0	0	0.0048639	0	0	0.0096529	0	0	0	0	0	0	0	0	0	0	0
	0	0	0	0	0	0	0	0	0	0.013107	0.011695	0	0	0	0	0	0	0	0	0	0	0	0	0	0	0	0	0	0	0	0	0.036115	0	0	0.0085178	0	0	0.0086576	0	0	0	0	0	0	0	0	0	0	0
	0.0035911	0	0	0	0	0	0	0	0	0.0030586	0	0	0	0	0	0.0071677	0	0	0	0	0	0	0	0	0	0	0	0	0	0	0	0	0	0	0.020762	0	0	0	0	0	0	0	0	0	0	0	0	0	0
	0	0	0	0	0	0	0	0	0	0.01011	0	0	0	0	0	0.0029175	0	0	0	0	0	0	0	0	0	0	0	0	0	0	0	0	0	0	0.0043127	0.0027877	0	0	0	0	0	0	0	0	0	0	0	0	0
[truncated: 65 more columns]

## Sheet: Sheet8
Fig. 3a
Actual
	0	0	0	0	0.027278	0	0	0	0	0.15248	0.018941	0.023953	0.13487	0.002621	0	0	0	0	0	0	0	0	0	0	0	0	0	0	0	0	0	0	0	0	0	0	0	0	0	0	0	0	0	0	0	0	0	0.0072462	0
	0	0	0.0032554	0	0.0025612	0.0076085	0.017117	0.0029022	0.093312	0	0	0.057384	0	0.0015128	0	0	0	0	0	0.00182	0	0	0	0.022491	0	0	0	0	0	0	0	0	0	0	0	0	0	0	0	0.083713	0	0	0	0	0	0	0.0011813	0	0
	0	0.0032554	0	0.043249	0.063502	0	0.006305	0.29116	0	0	0	0.023773	0	0.11502	0	0	0	0	0	0	0	0	0	0	0	0	0	0	0	0	0	0	0	0	0	0	0	0	0	0.0073499	0	0	0	0	0	0	0	0	0
	0	0	0.043249	0	0	0.0070761	0.020376	0.052467	0	0	0	0.0018895	0	0.029929	0	0	0.063633	0.0080029	0	0.063037	0.029178	0	0	0.0024098	0.011692	0	0	0	0	0.0025643	0.00066391	0	0	0	0	0	0	0	0	0.0034506	0	0.0020275	0	0	0	0.00054235	0	0	0
	0.027278	0.0025612	0.063502	0	0	0	0.029133	0.078594	0	0.067307	0.018895	0.075222	0.012822	0.010813	0	0	0	0	0	0	0	0	0	0	0	0	0	0	0	0	0	0	0	0	0	0	0	0	0	0.0026462	0	0	0	0	0	0	0	0.0026788	0
	0	0.0076085	0	0.0070761	0	0	0.040965	0	0.039525	0	0	0	0	0.0078251	0	0	0.023004	0	0	0.0081106	0	0.0056779	0	0.015982	0.012063	0.0021908	0	0.0055055	0	0.017667	0.00892	0	0	0	0	0	0	0	0	0.0019308	0	0.0057438	0	0	0	0.0079523	0.0081083	0.0032898	0
	0	0.017117	0.006305	0.020376	0.029133	0.040965	0	0.029195	0.025156	0	0	0.018994	0	0.0061603	0	0	0.01099	0	0	0.0028143	0	0	0	0	0	0	0	0.0019912	0	0	0	0	0	0	0	0	0	0	0	0.0043975	0	0	0	0	0	0	0.0013188	0	0
	0	0.0029022	0.29116	0.052467	0.078594	0	0.029195	0	0	0	0	0.023823	0	0.038685	0	0	0.0031607	0	0	0	0	0	0	0	0	0	0	0	0	0	0.00063335	0	0	0	0	0	0	0	0	0.0076794	0	0	0	0	0	0	0	0	0
	0	0.093312	0	0	0	0.039525	0.025156	0	0	0	0	0.0092692	0	0.0027948	0	0	0	0	0	0.0033507	0	0	0	0.037156	0	0	0	0.0012546	0	0.0055682	0	0	0	0	0	0	0	0	0	0.009783	0	0.0012816	0	0	0	0	0.0037774	0	0
	0.15248	0	0	0	0.067307	0	0	0	0	0	0.057388	0.016807	0.046987	0	0	0	0	0	0	0	0	0	0	0	0	0	0	0	0	0	0	0.0023927	0	0	0	0	0	0	0	0	0	0	0	0	0	0	0	0.0042583	0
	0.018941	0	0	0	0.018895	0	0	0	0	0.057388	0	0.051379	0.0081735	0	0	0	0	0	0	0	0	0	0	0	0	0	0	0	0	0	0	0	0	0	0	0	0	0.068468	0.030921	0	0	0	0	0	0	0	0	0	0
	0.023953	0.057384	0.023773	0.0018895	0.075222	0	0.018994	0.023823	0.0092692	0.016807	0.051379	0	0.01116	0.0053924	0	0	0	0	0	0	0	0	0	0	0	0	0	0	0	0	0	0	0	0	0	0	0	0	0.012755	0.093574	0	0	0	0	0	0	0	0.0015454	0
	0.13487	0	0	0	0.012822	0	0	0	0	0.046987	0.0081735	0.01116	0	0	0	0	0	0	0	0	0	0	0	0	0	0	0	0	0	0	0	0	0	0	0	0	0	0	0	0	0	0	0	0	0	0	0	0.024998	0
	0.002621	0.0015128	0.11502	0.029929	0.010813	0.0078251	0.0061603	0.038685	0.0027948	0	0	0.0053924	0	0	0	0	0.0023823	0.0046801	0	0.03324	0	0.004965	0.020631	0.0023589	0.0024225	0.0084871	0	0.037607	0	0	0.0021452	0	0	0	0	0	0	0	0	0.0030457	0	0.030989	0	0	0	0	0.012757	0.011192	0
	0	0	0	0	0	0	0	0	0	0	0	0	0	0	0	0	0	0.0064105	0.023528	0	0	0	0	0	0	0	0.11231	0.021711	0.0044808	0	0	0	0	0	0	0	0.0044687	0	0	0	0.095156	0.021052	0	0.036766	0	0	0	0	0
	0	0	0	0	0	0	0	0	0	0	0	0	0	0	0	0	0	0	0.014785	0	0.0083821	0	0	0	0	0	0.008838	0	0.072808	0	0	0.01027	0.015048	0	0.095199	0.093094	0.061447	0.0078661	0	0	0	0	0	0.0085396	0	0	0	0	0.10311
	0	0	0	0.063633	0	0.023004	0.01099	0.0031607	0	0	0	0	0	0.0023823	0	0	0	0.01298	0	0.0048143	0.048681	0	0	0.0069507	0.069627	0	0	0.0028625	0	0	0	0	0	0	0	0	0	0	0	0.0063219	0	0.0033858	0	0	0	0	0.0011067	0	0
	0	0	0	0.0080029	0	0	0	0	0	0	0	0	0	0.0046801	0.0064105	0	0.01298	0	0.080862	0.0054239	0.033876	0.013508	0.0033433	0.026696	0.073969	0	0.068586	0.0087941	0.0015661	0.0056098	0.0049029	0	0	0	0	0	0	0	0.015469	0.11043	0	0.021017	0	0.0056273	0.0048582	0	0.0026795	0	0
	0	0	0	0	0	0	0	0	0	0	0	0	0	0	0.023528	0.014785	0	0.080862	0	0	0.020842	0.011251	0.004305	0	0.0023041	0	0.087349	0	0.0056031	0.0026733	0.0029096	0.015234	0.016224	0.0029363	0.014366	0.017871	0.0081549	0.041856	0.10834	0.051966	0	0.0092114	0	0.069275	0.005869	0	0.001031	0	0
	0	0.00182	0	0.063037	0	0.0081106	0.0028143	0	0.0033507	0	0	0	0	0.03324	0	0	0.0048143	0.0054239	0	0	0.074955	0	0.0017281	0.0041633	0.0047104	0	0.013594	0.05536	0.015541	0	0	0	0	0	0	0	0.010714	0	0	0.0018487	0	0	0	0.0074332	0	0	0	0	0
	0	0	0	0.029178	0	0	0	0	0	0	0	0	0	0	0	0.0083821	0.048681	0.033876	0.020842	0.074955	0	0.0045096	0.0020345	0	0.032894	0	0.095867	0.017599	0.016754	0	0.0017374	0	0	0	0	0.01325	0.021879	0	0	0	0	0.002391	0	0.01021	0	0	0	0	0.0025526
	0	0	0	0	0	0.0056779	0	0	0	0	0	0	0	0.004965	0	0	0	0.013508	0.011251	0	0.0045096	0	0.21411	0.009282	0.0045486	0.0078287	0.0027904	0.0012405	0.013076	0.030082	0.048881	0.032793	0.014932	0.022606	0.0083275	0	0.019725	0.016056	0.030342	0.020899	0	0.027383	0.025727	0	0.034111	0	0	0.00042185	0.016596
	0	0	0	0	0	0	0	0	0	0	0	0	0	0.020631	0	0	0	0.0033433	0.004305	0.0017281	0.0020345	0.21411	0	0.0036159	0	0.06096	0.0020323	0.0016426	0.04149	0.030904	0.058671	0.01623	0.008037	0.0047391	0.013506	0	0.013228	0.0076087	0.010687	0.0082385	0.0042923	0.013926	0.0063622	0	0.0041116	0	0.0043458	0.002484	0.012852
	0	0.022491	0	0.0024098	0	0.015982	0	0	0.037156	0	0	0	0	0.0023589	0	0	0.0069507	0.026696	0	0.0041633	0	0.009282	0.0036159	0	0.12169	0.0019144	0	0.0036692	0	0.010156	0.0056476	0	0	0	0	0	0	0	0	0.040267	0	0.006352	0	0	0	0.005058	0.0031719	0	0
	0	0	0	0.011692	0	0.012063	0	0	0	0	0	0	0	0.0024225	0	0	0.069627	0.073969	0.0023041	0.0047104	0.032894	0.0045486	0	0.12169	0	0	0.016278	0.0029585	0	0.0067526	0.0040703	0	0	0	0	0	0	0	0	0.01555	0	0.0043323	0	0	0	0	0.001829	0	0
	0	0	0	0	0	0.0021908	0	0	0	0	0	0	0	0.0084871	0	0	0	0	0	0	0	0.0078287	0.06096	0.0019144	0	0	0	0	0	0.069519	0.016183	0	0	0	0	0	0	0	0	0	0	0.0055038	0	0	0	0	0.042881	0.0064787	0
	0	0	0	0	0	0	0	0	0	0	0	0	0	0	0.11231	0.008838	0	0.068586	0.087349	0.013594	0.095867	0.0027904	0.0020323	0	0.016278	0	0	0.05261	0.021232	0	0	0	0	0	0	0.012434	0.02987	0	0	0	0.032412	0.0053123	0.0040019	0.063193	0	0	0	0	0.0063696
	0	0	0	0	0	0.0055055	0.0019912	0	0.0012546	0	0	0	0	0.037607	0.021711	0	0.0028625	0.0087941	0	0.05536	0.017599	0.0012405	0.0016426	0.0036692	0.0029585	0	0.05261	0	0.011095	0	0	0	0	0	0	0	0.0093664	0	0	0.0040508	0.019305	0.049763	0.0020208	0.010999	0	0	0.0021458	0	0
	0	0	0	0	0	0	0	0	0	0	0	0	0	0	0.0044808	0.072808	0	0.0015661	0.0056031	0.015541	0.016754	0.013076	0.04149	0	0	0	0.021232	0.011095	0	0	0.075618	0.0055774	0.0038913	0	0.0021533	0	0.14973	0.0026328	0	0	0.012747	0.0058422	0.0016056	0.0030151	0	0	0	0	0.038462
	0	0	0	0.0025643	0	0.017667	0	0	0.0055682	0	0	0	0	0	0	0	0	0.0056098	0.0026733	0	0	0.030082	0.030904	0.010156	0.0067526	0.069519	0	0	0	0	0.077401	0	0	0	0	0	0	0.0011296	0.0038893	0.0065695	0	0.0083364	0	0	0	0	0.032948	0	0
	0	0	0	0.00066391	0	0.00892	0	0.00063335	0	0	0	0	0	0.0021452	0	0	0	0.0049029	0.0029096	0	0.0017374	0.048881	0.058671	0.0056476	0.0040703	0.016183	0	0	0.075618	0.077401	0	0.002767	0.0038884	0	0	0	0	0.0015226	0.0033189	0.0053132	0	0	0	0	0	0	0	0	0.012563
	0	0	0	0	0	0	0	0	0	0.0023927	0	0	0	0	0	0.01027	0	0	0.015234	0	0	0.032793	0.01623	0	0	0	0	0	0.0055774	0	0.002767	0	0.059858	0	0.094162	0	0	0.069161	0	0	0	0	0	0	0	0	0	0	0
	0	0	0	0	0	0	0	0	0	0	0	0	0	0	0	0.015048	0	0	0.016224	0	0	0.014932	0.008037	0	0	0	0	0	0.0038913	0	0.0038884	0.059858	0	0.079277	0.12817	0.049496	0	0.045156	0	0	0	0	0.013029	0.020786	0	0	0	0	0
	0	0	0	0	0	0	0	0	0	0	0	0	0	0	0	0	0	0	0.0029363	0	0	0.022606	0.0047391	0	0	0	0	0	0	0	0	0	0.079277	0	0.0072265	0.046785	0.061244	0.013213	0	0	0.0035575	0.0040361	0.094098	0.027176	0.010352	0	0	0	0
	0	0	0	0	0	0	0	0	0	0	0	0	0	0	0	0.095199	0	0	0.014366	0	0	0.0083275	0.013506	0	0	0	0	0	0.0021533	0	0	0.094162	0.12817	0.0072265	0	0.080904	0	0.0079133	0	0	0	0	0	0.008013	0	0	0	0	0
	0	0	0	0	0	0	0	0	0	0	0	0	0	0	0	0.093094	0	0	0.017871	0	0.01325	0	0	0	0	0	0.012434	0	0	0	0	0	0.049496	0.046785	0.080904	0	0.074515	0	0	0	0	0	0	0.018709	0	0	0	0	0.012274
	0	0	0	0	0	0	0	0	0	0	0	0	0	0	0.0044687	0.061447	0	0	0.0081549	0.010714	0.021879	0.019725	0.013228	0	0	0	0.02987	0.0093664	0.14973	0	0	0	0	0.061244	0	0.074515	0	0	0	0	0.0094858	0.0077706	0.025381	0.055328	0	0	0	0	0.015684
	0	0	0	0	0	0	0	0	0	0	0.068468	0	0	0	0	0.0078661	0	0	0.041856	0	0	0.016056	0.0076087	0	0	0	0	0	0.0026328	0.0011296	0.0015226	0.069161	0.045156	0.013213	0.0079133	0	0	0	0.10412	0	0	0	0.011434	0.063251	0	0	0	0	0
	0	0	0	0	0	0	0	0	0	0	0.030921	0.012755	0	0	0	0	0	0.015469	0.10834	0	0	0.030342	0.010687	0	0	0	0	0	0	0.0038893	0.0033189	0	0	0	0	0	0	0.10412	0	0.066842	0	0.015248	0	0.022477	0.017097	0	0	0	0
	0	0.083713	0.0073499	0.0034506	0.0026462	0.0019308	0.0043975	0.0076794	0.009783	0	0	0.093574	0	0.0030457	0	0	0.0063219	0.11043	0.051966	0.0018487	0	0.020899	0.0082385	0.040267	0.01555	0	0	0.0040508	0	0.0065695	0.0053132	0	0	0	0	0	0	0	0.066842	0	0	0.016577	0	0	0.0092096	0.0017328	0.001391	0	0.0028913
	0	0	0	0	0	0	0	0	0	0	0	0	0	0	0.095156	0	0	0	0	0	0	0	0.0042923	0	0	0	0.032412	0.019305	0.012747	0	0	0	0	0.0035575	0	0	0.0094858	0	0	0	0	0.060819	0.058987	0.053506	0.035339	0	0	0	0
	0	0	0	0.0020275	0	0.0057438	0	0	0.0012816	0	0	0	0	0.030989	0.021052	0	0.0033858	0.021017	0.0092114	0	0.002391	0.027383	0.013926	0.006352	0.0043323	0.0055038	0.0053123	0.049763	0.0058422	0.0083364	0	0	0	0.0040361	0	0	0.0077706	0	0.015248	0.016577	0.060819	0	0.0050308	0.0023744	0.079178	0	0.0064685	0.0033188	0
	0	0	0	0	0	0	0	0	0	0	0	0	0	0	0	0	0	0	0	0	0	0.025727	0.0063622	0	0	0	0.0040019	0.0020208	0.0016056	0	0	0	0.013029	0.094098	0	0	0.025381	0.011434	0	0	0.058987	0.0050308	0	0.077751	0.024399	0	0	0	0
	0	0	0	0	0	0	0	0	0	0	0	0	0	0	0.036766	0.0085396	0	0.0056273	0.069275	0.0074332	0.01021	0	0	0	0	0	0.063193	0.010999	0.0030151	0	0	0	0.020786	0.027176	0.008013	0.018709	0.055328	0.063251	0.022477	0	0.053506	0.0023744	0.077751	0	0	0	0	0	0
	0	0	0	0	0	0	0	0	0	0	0	0	0	0	0	0	0	0.0048582	0.005869	0	0	0.034111	0.0041116	0	0	0	0	0	0	0	0	0	0	0.010352	0	0	0	0	0.017097	0.0092096	0.035339	0.079178	0.024399	0	0	0	0	0	0
	0	0	0	0.00054235	0	0.0079523	0	0	0	0	0	0	0	0	0	0	0	0	0	0	0	0	0	0.005058	0	0	0	0	0	0	0	0	0	0	0	0	0	0	0	0.0017328	0	0	0	0	0	0	0.030424	0.12381	0
	0	0.0011813	0	0	0	0.0081083	0.0013188	0	0.0037774	0	0	0	0	0.012757	0	0	0.0011067	0.0026795	0.001031	0	0	0	0.0043458	0.0031719	0.001829	0.042881	0	0.0021458	0	0.032948	0	0	0	0	0	0	0	0	0	0.001391	0	0.0064685	0	0	0	0.030424	0	0.051098	0
	0.0072462	0	0	0	0.0026788	0.0032898	0	0	0	0.0042583	0	0.0015454	0.024998	0.011192	0	0	0	0	0	0	0	0.00042185	0.002484	0	0	0.0064787	0	0	0	0	0	0	0	0	0	0	0	0	0	0	0	0.0033188	0	0	0	0.12381	0.051098	0	0
	0	0	0	0	0	0	0	0	0	0	0	0	0	0	0	0.10311	0	0	0	0	0.0025526	0.016596	0.012852	0	0	0	0.0063696	0	0.038462	0	0.012563	0	0	0	0	0.012274	0.015684	0	0	0.0028913	0	0	0	0	0	0	0	0	0
	0	0	0	0	0	0	0	0	0	0	0	0	0	0	0	0.014842	0	0.0025548	0.0012957	0	0	0.011224	0	0.0014177	0.00076858	0	0	0	0	0	0.028667	0.0017099	0	0	0	0	0	0	0.0018046	0.0012407	0	0	0	0	0	0	0	0	0.14468
	0	0.0011703	0.0014709	0.0009423	0	0.010132	0	0	0.0034215	0	0	0	0	0.0040775	0	0	0.0017718	0.0040889	0.0016374	0.00037254	0.00085501	0.011354	0.0056004	0.0063399	0.0044417	0.0084472	0	0	0	0.065048	0.020637	0.0012356	0	0	0	0	0	0.0013982	0.0023528	0.0041916	0	0.004321	0	0	0	0.071753	0.046524	0	0.019606
	0.024878	0	0.0021905	0.00017397	0.00896	0.0030707	0	0	0	0.012513	0.006741	0.013065	0.036834	0	0	0	0	0.0011959	0	0	0	0.0077595	0	0.0024236	0	0	0	0	0	0.0044544	0.0055053	0	0	0	0	0	0	0	0.00090868	0.0018898	0	0	0	0	0	0.049089	0	0.021027	0
	0.034036	0	0	0.00046231	0.0055732	0	0	0	0	0.0063107	0.0063552	0.0090799	0	0	0	0	0	0.0017702	0.002089	0.0016071	0.0010819	0.028358	0.01363	0.0045223	0	0	0	0	0.014794	0	0.0070112	0.0034011	0	0	0	0	0	0.0015166	0.0030375	0.0035993	0	0	0	0	0	0	0	0	0.016785
	0.0073805	0	0	0	0.0025073	0	0	0	0	0	0.0038834	0.0041874	0	0	0	0.085981	0	0	0.0009481	0	0.00084188	0.028385	0.015808	0	0	0	0	0	0.082423	0	0.0045775	0.0029349	0.0021573	0	0	0	0.012382	0.0015678	0.0027842	0.0023022	0	0	0	0	0	0	0	0	0.065944
	0	0.00054955	0	0	0	0.00096971	0	0	0.00075139	0	0	0.001865	0	0	0	0	0	0	0	0	0	0	0	0.0015864	0	0	0	0	0	0	0	0	0	0	0	0	0	0	0	0.0025319	0	0.00046422	0	0	0	0.19625	0.0181	0.058043	0
	0	0	0	0	0	0.00070243	0	0	0	0	0	0	0	0	0	0	0	0	0	0	0	0	0	0.00030798	0	0	0	0	0	0	0	0	0	0	0	0	0	0	0	0	0	0	0	0	0	0	0	0.0044995	0
	0	0	0	0	0	0.00033379	0	0	0	0.0023482	0	0.0020031	0.0055876	0.0056733	0	0	0	0	0	0	0	0	0	0	0	0	0	0	0	0	0	0	0	0	0	0	0	0	0	0	0	0	0	0	0	0.10925	0.015597	0.066302	0
	0.0053157	0	0	0	0	0	0	0	0	0	0	0.0024376	0.0041184	0	0	0	0	0	0	0	0	0	0	0	0	0	0	0	0	0	0	0	0	0	0	0	0	0	0	0	0	0	0	0	0	0.012515	0.0055988	0.018766	0
	0	0	0	0	0	0.00064124	0	0	0.00041778	0	0	0.00039946	0	0	0	0	0	0	0	0	0	0	0	0.00064743	0	0	0	0	0	0	0	0	0	0	0	0	0	0	0	0.00094129	0	0	0	0	0	0.020279	0.0014774	0.0061021	0
	0	0	0	0	0	0	0	0	0	0	0.00046212	0.00090528	0.005272	0	0	0	0	0	0	0	0	0	0	0	0	0	0	0	0	0	0	0	0	0	0	0	0	0.00032554	0	0	0	0	0	0	0	0.062927	0	0.012916	0
	0.004696	0	0	0	0	0	0	0	0	0	0	0.000742	0	0	0	0.0049607	0	0	0	0	0	0	0	0	0	0	0	0	0	0	0	0	0	0	0	0	0	0	0	0	0	0	0	0	0	0	0	0	0.0077672
	0.011451	0	0	0	0	0	0	0	0	0.0058933	0	0.0029358	0	0	0	0	0	0	0	0	0	0	0	0	0	0	0	0	0	0	0	0	0	0	0	0	0	0	0	0	0	0	0	0	0	0	0	0.0019086	0
	0	0.022936	0	0	0	0.0036978	0	0	0.0044124	0	0	0.0074655	0	0	0	0	0	0	0	0	0	0	0	0.0055386	0	0	0	0	0	0	0	0	0	0	0	0	0	0	0	0.008823	0	0	0	0	0	0	0	0	0
	0	0	0	0	0	0	0	0	0	0	0.0012785	0.0011803	0	0	0	0	0	0	0	0	0	0	0	0	0	0	0	0	0	0	0	0	0	0	0	0	0	0	0	0	0	0	0	0	0	0	0	0	0
	0	0	0	0	0	0	0	0	0	0	0	0	0	0	0	0	0	0	0	0	0	0	0	0	0	0	0	0	0	0	0	0	0	0	0	0	0	0	0	0	0	0	0	0	0	0	0	0	0
	0	0	0	0	0	0	0	0	0	0	0	0	0	0	0	0	0	0	0	0	0	0	0	0.0001295	0	0	0	0	0	0	0	0	0	0	0	0	0	0	0	0	0	0	0	0	0	0	0	0	0
	0	0	0	0	0	0.00023362	0	0	0	0	0	0	0	0	0	0	0	0	0	0	0	0	0	0.00026672	0	0	0	0	0	0	0	0	0	0	0	0	0	0	0	0	0	0	0	0	0	0	0	0	0
	0	0	0	0	0	0	0	0	0	0	0	0	0	0	0	0	0	0	0	0	0	0	0	0	0	0	0	0	0	0	0	0	0	0	0	0	0	0	0	0	0	0	0	0	0	0	0	0	0
	0	0	0	0	0.016118	0	0	0	0	0.0051726	0.0087376	0.0083621	0	0	0	0	0	0	0	0	0	0	0	0	0	0	0	0	0	0	0	0	0	0	0	0	0	0	0.0027647	0.0015425	0	0	0	0	0	0	0	0.00041007	0
	0	0.0062748	0	0	0	0.0014432	0	0	0.0057717	0	0	0.0015745	0	0	0	0	0	0	0	0	0	0	0	0.016778	0.0010414	0	0	0	0	0	0	0	0	0	0	0	0	0	0	0.013756	0	0	0	0	0	0	0	0	0
	0	0.001524	0	0	0	0.00045946	0	0	0.001807	0	0	0	0	0	0	0	0	0	0	0	0	0	0	0.0030193	0	0	0	0	0	0	0	0	0	0	0	0	0	0	0	0.0013518	0	0	0	0	0	0	0	0	0
	0	0	0	0	0	0	0	0	0	0	0	0	0	0	0	0	0	0	0	0	0	0	0	0	0	0	0	0	0	0	0	0	0	0	0	0	0	0	0	0	0	0	0	0	0	0	0	0	0
	0	0.0050484	0	0	0	0.010868	0.0022462	0	0.0023166	0	0	0	0	0.00053005	0	0	0	0	0	0	0	0	0	0.0020253	0	0	0	0	0	0	0	0	0	0	0	0	0	0	0	0.0009195	0	0	0	0	0	0	0	0	0
	0	0	0	0	0	0	0	0	0	0	0	0	0	0	0	0	0	0	0	0	0	0	0	0.00091877	0	0	0	0	0	0	0	0	0	0	0	0	0	0	0	0	0	0	0	0	0	0	0	0	0
	0	0	0	0	0	0	0	0	0	0	0.001109	0	0	0	0	0	0	0	0	0	0	0	0	0	0	0	0	0	0	0	0	0	0	0	0	0	0	0	0	0	0	0	0	0	0	0	0	0	0
	0	0	0	0	0	0.0033975	0	0	0.0035899	0	0	0.00087514	0	0	0	0	0	0	0	0	0	0	0	0.0052445	0.00022477	0	0	0	0	0	0	0	0	0	0	0	0	0	0	0.0043237	0	0	0	0	0	0	0	0	0
	0.0045418	0	0	0	0.0043142	0	0	0	0	0.039252	0.0148	0.0030453	0.0020658	0	0	0	0	0	0	0	0	0	0	0	0	0	0	0	0	0	0	0.0075004	0	0	0	0	0	0.004759	0.0078744	0	0	0	0	0	0	0	0	0.00093073	0
	0.0033256	0.0043172	0	0	0.002294	0	0	0	0.001408	0.0025537	0.0029804	0.02226	0.0022337	0	0	0	0	0	0	0	0	0	0	0.0021768	0	0	0	0	0	0	0	0	0	0	0	0	0	0	0	0.0087474	0	0	0	0	0	0	0	0.0005017	0
	0	0.0024435	0.00089106	0	0.0076127	0	0	0	0	0.0084094	0.11209	0.059645	0	0	0	0	0	0	0	0	0	0	0	0.0027173	0	0	0	0	0	0	0	0.022628	0	0	0	0	0	0.035702	0.038275	0.024419	0	0	0	0	0	0	0	0.00037631	0
	0	0	0	0	0	0	0	0	0	0.002716	0	0.0016864	0.0070443	0	0	0	0	0	0	0	0	0	0	0	0	0	0	0	0	0	0	0	0	0	0	0	0	0	0	0	0	0	0	0	0	0.0048228	0	0.0042453	0
	0	0.017463	0	0	0	0.0032695	0	0	0.005588	0	0	0.024584	0	0	0	0	0	0	0	0	0	0	0	0.018839	0.0017979	0	0	0	0	0	0	0	0	0	0	0	0	0	0	0.070419	0	0	0	0	0	0	0	0	0
	0	0	0	0	0	0.00088167	0	0	0	0	0	0.00050607	0	0.0043862	0	0	0	0	0	0	0	0	0	0.00066137	0.00033151	0	0	0	0	0	0	0	0	0	0	0	0	0	0	0	0	0.00072069	0	0	0	0	0	0.0048283	0
	0	0	0	0	0	0	0	0	0	0	0	0	0	0	0	0	0	0	0	0	0	0	0	0	0	0	0	0	0	0	0	0	0	0	0	0	0	0	0	0	0	0	0	0	0	0	0	0	0
	0	0	0	0	0	0	0	0	0	0	0	0	0	0	0	0.005278	0	0	0	0	0	0	0	0	0	0	0	0	0	0	0	0	0	0	0	0	0	0	0	0	0	0	0	0	0	0	0	0	0
	0	0	0	0	0	0	0	0	0	0	0	0	0	0	0	0	0	0	0	0	0	0	0	0	0	0	0	0	0	0	0	0	0	0	0	0	0	0	0	0	0	0	0	0	0	0	0	0	0
	0	0	0	0	0	0	0	0	0	0	0	0	0	0	0	0	0	0	0	0	0	0	0	0	0	0	0	0	0	0	0	0	0	0	0	0	0	0	0	0	0	0	0	0	0	0	0	0	0
	0	0	0	0	0	0	0	0	0	0	0	0	0	0	0	0	0	0	0	0	0	0	0	0	0	0	0	0	0	0	0	0	0	0	0	0	0	0	0	0.0040207	0	0	0	0	0	0	0	0	0
	0	0	0	0	0	0	0	0	0	0	0	0	0	0	0	0	0	0	0	0	0	0	0	0	0	0	0	0	0	0	0	0	0	0	0	0	0	0	0	0	0	0	0	0	0	0	0	0	0
	0	0	0	0	0	0	0	0	0	0	0	0	0	0	0	0	0	0	0	0	0	0	0	0	0	0	0	0	0	0	0	0	0	0	0	0	0	0	0	0.0040577	0	0	0	0	0	0	0	0	0
	0	0	0	0	0	0	0	0	0	0	0	0	0	0	0	0	0	0	0	0	0	0	0	0	0	0	0	0	0	0	0	0	0	0	0	0	0	0	0	0	0	0	0	0	0	0	0	0.00158	0
	0	0	0	0	0	0	0	0	0	0	0	0	0	0	0	0	0	0	0	0	0	0	0	0	0	0	0	0	0	0	0	0	0	0	0	0	0	0	0	0	0	0	0	0	0	0	0	0	0
	0	0	0	0	0	0	0	0	0	0	0	0	0	0	0	0	0	0	0	0	0	0	0	0	0	0	0	0	0	0	0	0	0	0	0	0	0	0	0	0	0	0	0	0	0	0	0	0	0
	0	0	0	0	0	0	0	0	0	0	0	0	0	0	0	0	0	0	0	0	0	0	0	0	0	0	0	0	0	0	0	0	0	0	0	0	0	0	0	0	0	0	0	0	0	0	0	0	0
	0	0	0	0	0	0.0010951	0	0	0.00081056	0	0	0	0	0	0	0	0	0	0	0	0	0	0	0.00046154	0	0	0	0	0	0	0	0	0	0	0	0	0	0	0	0.0010227	0	0	0	0	0	0	0	0	0
	0	0	0	0	0	0	0	0	0	0	0	0	0	0	0	0	0	0	0	0	0	0	0	0	0	0	0	0	0	0	0	0	0	0	0	0	0	0	0	0	0	0	0	0	0	0	0	0	0
	0	0	0	0	0	0	0	0	0	0	0	0	0	0	0	0	0	0	0	0	0	0	0	0	0	0	0	0	0	0	0	0	0	0	0	0	0	0	0	0	0	0	0	0	0	0	0	0	0
	0	0	0	0	0	0	0	0	0	0.0018198	0.016109	0	0	0	0	0	0	0	0	0	0	0	0	0	0	0	0	0	0	0	0	0.02855	0	0	0	0	0	0.012238	0	0	0	0	0	0	0	0	0	0	0
	0	0	0	0	0	0	0	0	0	0	0	0	0	0	0	0	0	0	0	0	0	0	0	0	0	0	0	0	0	0	0	0	0	0	0	0	0	0	0	0	0	0	0	0	0	0	0	0	0
	0	0	0	0	0	0	0	0	0	0	0	0	0	0	0	0	0	0	0	0	0	0	0	0	0	0	0	0	0	0	0	0	0	0	0.01192	0	0	0	0	0	0	0	0	0	0	0	0	0	0
	0	0	0	0	0	0	0	0	0	0	0	0	0	0	0	0	0	0	0	0	0	0	0	0	0	0	0	0	0	0	0	0	0	0	0	0	0	0	0	0	0	0	0	0	0	0	0	0	0.0024759
	0	0	0	0	0	0	0	0	0	0.0025935	0.06078	0.0058461	0	0	0	0	0	0	0	0	0	0	0	0	0	0	0	0	0	0	0	0.021733	0	0	0	0	0	0.046175	0.023013	0	0	0	0	0	0	0	0	0	0
	0	0	0	0	0.0020345	0	0	0	0	0	0.028917	0.020386	0	0	0	0	0	0	0	0	0	0	0	0	0	0	0	0	0	0	0	0	0	0	0	0	0	0.018293	0.02189	0.013684	0	0	0	0	0	0	0	0	0
	0	0	0	0	0	0	0	0	0	0	0	0	0	0	0	0	0	0	0	0	0	0	0	0	0	0	0	0	0	0	0	0	0	0	0	0	0	0	0	0	0	0	0	0	0	0	0	0	0
	0	0	0	0	0	0	0	0	0	0	0	0	0	0	0	0	0	0	0	0	0	0	0	0	0	0	0	0	0	0	0	0	0	0	0	0	0	0	0	0	0	0	0	0	0	0	0	0	0
	0	0	0	0	0	0	0	0	0	0	0	0	0	0	0	0	0	0	0	0	0	0	0	0	0	0	0	0	0	0	0	0	0	0	0	0	0	0	0	0	0	0	0	0	0	0	0	0	0
	0	0	0	0	0	0	0	0	0	0	0	0	0	0	0	0	0	0	0	0	0	0	0	0	0	0	0	0	0	0	0	0	0	0	0	0	0	0	0	0	0	0	0	0	0	0	0	0	0
	0	0	0	0	0	0	0	0	0	0	0	0	0	0	0	0	0	0	0	0	0	0	0	0	0	0	0	0	0	0	0	0	0	0	0	0	0	0	0	0	0	0	0	0	0	0	0	0	0
	0.0033436	0	0	0	0	0	0	0	0	0.03834	0.030105	0	0	0	0	0	0	0	0	0	0	0	0	0	0	0	0	0	0	0	0	0.045544	0	0	0	0	0	0	0	0	0	0	0	0	0	0	0	0	0
	0	0	0	0	0	0	0	0	0	0	0	0	0	0	0	0.012651	0	0	0	0	0	0	0	0	0	0	0	0	0	0	0	0.058766	0	0	0.15843	0.0046367	0	0	0	0	0	0	0	0	0	0	0	0	0
	0.010648	0	0	0	0.0028597	0	0	0	0	0.020534	0.0091454	0.003439	0	0	0	0.0293	0	0	0	0	0	0.01805	0.019444	0	0	0	0	0	0.046522	0	0	0.0016368	0	0	0.031489	0	0.028095	0	0	0	0	0	0	0	0	0	0	0	0.0033608
	0	0	0	0	0	0	0	0	0	0.0068624	0.015174	0	0	0	0	0	0	0	0	0	0	0	0	0	0	0	0	0	0	0	0	0.028266	0	0	0.0097286	0	0	0.0097449	0	0	0	0	0	0	0	0	0	0	0
	0	0	0	0	0	0	0	0	0	0.0046393	0.0067785	0	0	0	0	0	0	0	0	0	0	0	0	0	0	0	0	0	0	0	0	0.019873	0	0	0.018878	0	0	0.0044288	0	0	0	0	0	0	0	0	0	0	0
	0.0025569	0	0	0	0	0	0	0	0	0.0044753	0	0	0	0	0	0.011543	0	0	0	0	0	0	0	0	0	0	0	0	0	0	0	0	0	0	0.0069396	0	0	0	0	0	0	0	0	0	0	0	0	0	0
	0	0	0	0	0	0	0	0	0	0.0025453	0	0	0	0	0	0.0025422	0	0	0	0	0	0	0	0	0	0	0	0	0	0	0	0	0	0	0.021981	0.0047446	0	0	0	0	0	0	0	0	0	0	0	0	0
[truncated: 65 more columns]

## Sheet: Sheet9
Fig. 3b
Connectivity weights averaged over edges within each bin of streamline lengths.
Length bin		R	G	GT	Actual
1		0.024041	0.058584	0.06092	0.062809
2		0.026332	0.046387	0.046795	0.048506
3		0.02495	0.048598	0.048681	0.049412
4		0.02936	0.037136	0.035562	0.035372
5		0.030418	0.034297	0.038123	0.033365
6		0.024215	0.015669	0.016416	0.015828
7		0.025248	0.017731	0.017459	0.017131
8		0.022377	0.013018	0.012803	0.01279
9		0.027747	0.017848	0.014048	0.013854
10		0.025423	0.018022	0.016296	0.016322
11		0.025325	0.021902	0.023551	0.024445
12		0.027347	0.019122	0.017433	0.017442
13		0.028611	0.018793	0.017851	0.015679
14		0.022086	0.013861	0.015398	0.013851
15		0.017872	0.0066207	0.0066636	0.0065726
16		0.021091	0.0069787	0.0061019	0.0055797
17		0.017255	0.0054927	0.0055074	0.005428
18		0.017214	0.0039677	0.0034099	0.0032329
19		0.014955	0.0040615	0.0040262	0.0039424
20		0.013588	0.003607	0.0035628	0.0035235
21		0.015323	0.0034999	0.0032744	0.0030232
22		0.021297	0.0025109	0.001919	0.0016266
23		0.018766	0.0017238	0.0014022	0.0014872
24		0.015131	0.0011216	0.0012591	0.00094333
25		0.012929	0.00048579	0.00057511	0.00052746
26		0.014157	0.0017472	0.0018126	0.0016185
27		0.014463	0.0013269	0.00086473	0.00073063
28		0.012942	0.00065709	0.00056677	0.00051676
29		0.024323	0.0036037	0.002304	0.0014967
30		0.014763	0.0020261	0.0015775	0.0011169

## Sheet: Sheet10
Fig. 3c, Left
Connectivity weights averaged over edges within each community or between communities.
		R	T	GT	Actual
Within community 1		0.023442	0.037062	0.037715	0.03866
Within community 2		0.024037	0.028031	0.027813	0.027326
Within community 3		0.024156	0.042313	0.044742	0.045821
Within community 4		0.022298	0.030035	0.030501	0.030882
Within community 5		0.026515	0.031258	0.030465	0.030214
Within community 6		0.060465	0.11117	0.10508	0.10273
Between communities		0.020985	0.012077	0.012173	0.012232

[truncated: 32 more sheets: Sheet11, Sheet12, Sheet13, Sheet14, Sheet15, Sheet16, Sheet17, Sheet18, Sheet19, Sheet20, Sheet21, Sheet22, Sheet23, Sheet24, Sheet25, Sheet26, Sheet27, Sheet28, Sheet29, Sheet30 …]
